# Supplementary material for: W-box and G-box elements play important roles in early senescence of rice flag leaf
Source: Sci Rep. 2016 Feb 11;6:20881. doi: 10.1038/srep20881 (PMC4749992; doi:10.1038/srep20881)
Supplement: Supplementary Dataset 1 [file srep20881-s2.xls]

## Sheet: supplementary table S1
Locus ID	Expression leves (14 days after to 5 days before)
LOC_Os11g42200	371.758
LOC_Os01g56240	315.35
LOC_Os05g43120	307.14
LOC_Os11g37700	264.294
LOC_Os04g50940	232.423
LOC_Os12g05480	216.727
LOC_Os12g05440	216.727
LOC_Os05g30760	193.618
LOC_Os11g05380	181.271
LOC_Os06g35700	170.998
LOC_Os03g12500	165.385
LOC_Os02g41670	147.049
LOC_Os04g32480	139.384
LOC_Os01g50420	137.352
LOC_Os08g15710	121.746
LOC_Os01g66250	114.201
LOC_Os07g16430	105.926
LOC_Os01g72360	98.0803
LOC_Os04g51460	97.0992
LOC_Os07g48450	88.7511
LOC_Os01g29280	87.7464
LOC_Os05g50180	87.714
LOC_Os05g24660	85.4694
LOC_Os05g50570	85.3402
LOC_Os02g33590	81.4139
LOC_Os07g34280	76.9577
LOC_Os03g60570	74.9581
LOC_Os11g29290	67.0081
LOC_Os01g66860	66.9352
LOC_Os03g33520	66.9099
LOC_Os12g24490	65.0172
LOC_Os02g53100	63.815
LOC_Os04g39320	63.7842
LOC_Os06g46160	63.406
LOC_Os07g48790	62.3179
LOC_Os04g58920	60.1259
LOC_Os06g03670	59.5403
LOC_Os03g16350	57.8151
LOC_Os11g35330	57.0215
LOC_Os02g16940	56.872
LOC_Os01g64310	54.0921
LOC_Os05g33400	52.8567
LOC_Os05g33410	52.8567
LOC_Os06g13180	51.0121
LOC_Os10g28160	50.9984
LOC_Os10g28170	50.9984
LOC_Os02g52210	49.648
LOC_Os02g22160	49.387
LOC_Os01g50410	48.5326
LOC_Os03g08310	48.3888
LOC_Os08g07660	47.7315
LOC_Os08g07630	47.7315
LOC_Os03g32230	47.4135
LOC_Os04g46970	47.2507
LOC_Os02g26430	46.6544
LOC_Os06g06750	45.9606
LOC_Os05g47960	45.8156
LOC_Os03g47280	45.6009
LOC_Os12g15680	45.3106
LOC_Os10g25230	45.1339
LOC_Os04g43440	45.1237
LOC_Os03g19370	44.0291
LOC_Os04g50950	43.6701
LOC_Os02g41840	43.5018
LOC_Os07g48800	42.9112
LOC_Os03g52410	42.5923
LOC_Os05g33160	41.4149
LOC_Os11g14910	40.9051
LOC_Os08g31850	40.6954
LOC_Os08g04340	39.7958
LOC_Os02g36280	39.0192
LOC_Os10g28810	38.3313
LOC_Os06g04220	37.3245
LOC_Os02g45780	37.125
LOC_Os02g56630	36.7025
LOC_Os07g07390	36.7025
LOC_Os04g58090	36.3566
LOC_Os04g27060	36.1149
LOC_Os03g08460	35.9688
LOC_Os06g20900	35.5058
LOC_Os01g66530	35.4991
LOC_Os03g08330	35.3669
LOC_Os04g40410	35.3034
LOC_Os03g29410	35.1967
LOC_Os03g13740	34.856
LOC_Os09g17146	34.7967
LOC_Os05g17810	34.3009
LOC_Os06g46140	34.1416
LOC_Os01g58130	34.1298
LOC_Os03g52910	33.7606
LOC_Os12g03640	33.4375
LOC_Os11g03820	33.4375
LOC_Os04g56700	33.375
LOC_Os01g68720	33.2521
LOC_Os08g31860	33.0729
LOC_Os03g04890	32.8534
LOC_Os05g11070	31.7368
LOC_Os11g29870	31.7293
LOC_Os08g07620	31.6761
LOC_Os01g61610	31.1249
LOC_Os01g63180	30.9767
LOC_Os01g31370	30.6426
LOC_Os01g64470	30.5166
LOC_Os06g35650	30.5063
LOC_Os01g09990	30.1144
LOC_Os05g39720	30.0186
LOC_Os05g07010	29.7656
LOC_Os01g50940	29.5685
LOC_Os08g39450	29.503
LOC_Os01g70820	29.2295
LOC_Os03g17870	28.9296
LOC_Os08g31250	28.6243
LOC_Os11g47630	28.5648
LOC_Os01g70150	28.5638
LOC_Os07g36570	28.2527
LOC_Os12g24650	28.1342
LOC_Os02g41510	28.1079
LOC_Os06g44010	28.104
LOC_Os06g32990	28.0763
LOC_Os01g57730	28.0017
LOC_Os04g43680	27.4183
LOC_Os03g08320	27.0492
LOC_Os06g11210	26.993
LOC_Os04g10800	26.9904
LOC_Os02g47090	26.8681
LOC_Os12g39310	26.6877
LOC_Os12g40180	26.5109
LOC_Os12g39400	26.4587
LOC_Os02g35790	26.4032
LOC_Os08g34790	26.3427
LOC_Os01g13610	26.223
LOC_Os01g62430	26.0043
LOC_Os12g26470	25.8858
LOC_Os02g56370	25.83
LOC_Os05g17604	25.7617
LOC_Os07g23410	25.4409
LOC_Os08g36920	25.3482
LOC_Os01g68730	25.1761
LOC_Os07g36560	25.1189
LOC_Os06g33970	25.0407
LOC_Os10g25290	24.9694
LOC_Os05g08830	24.7391
LOC_Os10g05020	24.6857
LOC_Os03g55230	24.6499
LOC_Os06g04240	24.4372
LOC_Os11g38780	24.3785
LOC_Os02g52910	24.2606
LOC_Os01g40430	24.2324
LOC_Os04g01874	23.8745
LOC_Os04g01860	23.8745
LOC_Os09g28440	23.5976
LOC_Os01g42410	23.4758
LOC_Os11g29210	23.3759
LOC_Os01g62190	23.1643
LOC_Os03g05880	22.8786
LOC_Os03g05900	22.8786
LOC_Os03g05860	22.8786
LOC_Os03g17460	22.7169
LOC_Os09g34160	22.635
LOC_Os01g63690	22.5423
LOC_Os10g40640	22.4451
LOC_Os10g20450	22.4309
LOC_Os01g39330	22.4224
LOC_Os08g09080	22.0052
LOC_Os10g34440	21.9769
LOC_Os04g49210	21.8391
LOC_Os09g35030	21.7808
LOC_Os03g57640	21.6105
LOC_Os10g38350	21.5051
LOC_Os03g18910	21.3648
LOC_Os05g14820	21.0756
LOC_Os01g53040	20.812
LOC_Os08g35600	20.667
LOC_Os12g44070	20.5319
LOC_Os03g10300	20.4509
LOC_Os03g22790	20.4211
LOC_Os04g53606	20.4079
LOC_Os03g10110	20.3554
LOC_Os02g35347	20.3283
LOC_Os02g35401	20.3283
LOC_Os02g35383	20.3283
LOC_Os02g35429	20.3283
LOC_Os02g35365	20.3283
LOC_Os02g35329	20.3283
LOC_Os01g45110	20.2396
LOC_Os06g05470	20.153
LOC_Os11g15040	20.0717
LOC_Os11g15060	20.0717
LOC_Os05g16930	19.938
LOC_Os04g03920	19.929
LOC_Os02g17060	19.902
LOC_Os02g17000	19.902
LOC_Os07g40290	19.8811
LOC_Os06g09980	19.7926
LOC_Os02g06930	19.7594
LOC_Os04g37490	19.5197
LOC_Os05g08860	19.3688
LOC_Os04g58810	19.263
LOC_Os04g51160	19.0771
LOC_Os04g27070	18.7977
LOC_Os05g32370	18.7833
LOC_Os02g35490	18.6099
LOC_Os03g09170	18.5041
LOC_Os05g25700	18.494
LOC_Os01g43750	18.4801
LOC_Os07g33440	18.4061
LOC_Os02g19450	18.3362
LOC_Os02g47470	18.3021
LOC_Os03g20600	18.2543
LOC_Os05g37080	18.2148
LOC_Os01g03390	18.1527
LOC_Os12g04690	18.108
LOC_Os11g04830	18.108
LOC_Os10g39260	18.0935
LOC_Os10g39300	18.0935
LOC_Os01g62670	18.0801
LOC_Os02g50600	17.7693
LOC_Os04g37760	17.7402
LOC_Os06g15370	17.3641
LOC_Os06g39780	17.2753
LOC_Os02g37160	17.247
LOC_Os08g33150	17.1599
LOC_Os04g23550	17.1443
LOC_Os02g33330	17.1424
LOC_Os01g06310	17.069
LOC_Os07g26110	17.0031
LOC_Os03g58510	16.9995
LOC_Os02g45450	16.8975
LOC_Os02g50110	16.8589
LOC_Os08g10010	16.8426
LOC_Os07g06850	16.6961
LOC_Os03g03750	16.6957
LOC_Os06g44250	16.5233
LOC_Os04g03210	16.5059
LOC_Os08g35580	16.3796
LOC_Os01g61080	16.205
LOC_Os09g39770	16.1898
LOC_Os09g25720	16.0794
LOC_Os03g53020	16.0263
LOC_Os05g50580	15.9495
LOC_Os01g44120	15.8713
LOC_Os12g16520	15.8552
LOC_Os07g38250	15.8305
LOC_Os08g34800	15.711
LOC_Os01g04560	15.6783
LOC_Os11g01390	15.5669
LOC_Os12g01400	15.5669
LOC_Os03g09880	15.4608
LOC_Os02g57850	15.4593
LOC_Os06g45960	15.3592
LOC_Os05g41590	15.1915
LOC_Os01g50100	15.1296
LOC_Os01g09780	15.0562
LOC_Os03g18030	15.0562
LOC_Os02g08440	15.0509
LOC_Os01g60020	14.9719
LOC_Os04g40990	14.9325
LOC_Os01g72910	14.8755
LOC_Os08g34280	14.8677
LOC_Os04g39010	14.7984
LOC_Os03g25150	14.7502
LOC_Os01g72530	14.7282
LOC_Os09g37080	14.6979
LOC_Os09g25060	14.6374
LOC_Os01g45640	14.5938
LOC_Os02g50960	14.5554
LOC_Os02g51350	14.5311
LOC_Os07g03730	14.3957
LOC_Os01g41430	14.3532
LOC_Os10g40650	14.2446
LOC_Os04g46680	14.2114
LOC_Os05g46830	14.1768
LOC_Os01g40290	14.1635
LOC_Os08g37670	14.0552
LOC_Os04g11780	14.045
LOC_Os03g17700	14.0408
LOC_Os04g47450	14.0393
LOC_Os01g67820	13.984
LOC_Os08g38710	13.9593
LOC_Os03g17150	13.9393
LOC_Os07g39210	13.928
LOC_Os08g01830	13.8667
LOC_Os05g25920	13.8541
LOC_Os02g30190	13.83
LOC_Os10g30880	13.806
LOC_Os10g20610	13.7831
LOC_Os04g33390	13.7743
LOC_Os03g15080	13.7526
LOC_Os06g29844	13.7247
LOC_Os01g53260	13.7
LOC_Os07g44140	13.6897
LOC_Os07g04560	13.6774
LOC_Os01g68740	13.6664
LOC_Os02g43790	13.6483
LOC_Os03g39690	13.6141
LOC_Os09g19970	13.599
LOC_Os09g31478	13.5638
LOC_Os01g50350	13.5499
LOC_Os09g35010	13.5423
LOC_Os01g64620	13.532
LOC_Os02g51370	13.5262
LOC_Os09g17152	13.4647
LOC_Os02g53130	13.4377
LOC_Os02g04130	13.3721
LOC_Os09g23560	13.3687
LOC_Os09g23530	13.3687
LOC_Os01g64360	13.3303
LOC_Os04g52840	13.2669
LOC_Os10g38590	13.2116
LOC_Os02g26810	13.1494
LOC_Os02g26770	13.1494
LOC_Os01g16310	13.142
LOC_Os12g36940	13.1183
LOC_Os11g10470	13.0838
LOC_Os05g46480	13
LOC_Os12g18560	12.9798
LOC_Os01g18220	12.9491
LOC_Os03g58890	12.9426
LOC_Os03g56250	12.8705
LOC_Os01g40580	12.8414
LOC_Os04g12960	12.7045
LOC_Os04g59190	12.6476
LOC_Os05g47770	12.6135
LOC_Os08g02230	12.5998
LOC_Os06g09990	12.5745
LOC_Os01g66260	12.5529
LOC_Os02g48210	12.5487
LOC_Os04g39100	12.5132
LOC_Os01g09080	12.4513
LOC_Os07g48730	12.4457
LOC_Os06g32210	12.4084
LOC_Os06g31810	12.4084
LOC_Os06g31900	12.4084
LOC_Os12g41680	12.403
LOC_Os08g42800	12.3665
LOC_Os09g36200	12.3453
LOC_Os09g32570	12.3184
LOC_Os07g46950	12.271
LOC_Os05g03920	12.2647
LOC_Os08g28710	12.2525
LOC_Os02g11070	12.2011
LOC_Os12g32610	12.1967
LOC_Os10g34340	12.1347
LOC_Os04g55980	12.1146
LOC_Os07g42740	12.1137
LOC_Os04g56010	12.1136
LOC_Os04g56000	12.1136
LOC_Os08g39660	12.1019
LOC_Os06g46270	12.021
LOC_Os07g34520	12.0192
LOC_Os07g04820	12.0085
LOC_Os03g32420	11.9548
LOC_Os02g32520	11.943
LOC_Os10g33210	11.9026
LOC_Os01g71740	11.8978
LOC_Os10g32700	11.8825
LOC_Os07g31190	11.8768
LOC_Os09g13440	11.8639
LOC_Os03g58900	11.8613
LOC_Os08g37660	11.8514
LOC_Os06g49340	11.8317
LOC_Os02g32370	11.7899
LOC_Os02g52000	11.7376
LOC_Os02g17090	11.7146
LOC_Os10g02970	11.706
LOC_Os01g56080	11.6758
LOC_Os06g13320	11.647
LOC_Os06g37224	11.6436
LOC_Os05g30500	11.6111
LOC_Os02g52170	11.6088
LOC_Os06g10210	11.4973
LOC_Os01g09930	11.4905
LOC_Os03g18740	11.4868
LOC_Os03g19260	11.4507
LOC_Os11g47870	11.4284
LOC_Os03g30890	11.3926
LOC_Os12g43970	11.3552
LOC_Os08g39840	11.3527
LOC_Os03g60220	11.3391
LOC_Os12g43580	11.2879
LOC_Os01g72900	11.2573
LOC_Os02g50060	11.2462
LOC_Os12g05690	11.2242
LOC_Os03g52370	11.2224
LOC_Os08g01950	11.2088
LOC_Os08g44830	11.1752
LOC_Os07g44290	11.0364
LOC_Os11g03910	11.0268
LOC_Os01g63930	10.9792
LOC_Os10g37760	10.9456
LOC_Os02g12020	10.8778
LOC_Os04g53930	10.8337
LOC_Os02g46650	10.8264
LOC_Os05g34730	10.7914
LOC_Os02g32060	10.7841
LOC_Os05g08900	10.7759
LOC_Os07g10970	10.7523
LOC_Os08g37050	10.6848
LOC_Os05g46020	10.6803
LOC_Os01g29330	10.6161
LOC_Os06g10160	10.6148
LOC_Os04g15630	10.5607
LOC_Os01g03730	10.5365
LOC_Os03g55800	10.4746
LOC_Os10g02070	10.4571
LOC_Os03g06250	10.4504
LOC_Os04g38540	10.4467
LOC_Os04g48850	10.4258
LOC_Os04g27100	10.414
LOC_Os01g49820	10.4114
LOC_Os04g01340	10.3946
LOC_Os04g32920	10.3763
LOC_Os08g31770	10.3663
LOC_Os09g35780	10.333
LOC_Os03g21060	10.3252
LOC_Os05g46840	10.2988
LOC_Os07g03790	10.2776
LOC_Os03g08940	10.2623
LOC_Os01g06890	10.2481
LOC_Os01g06920	10.2481
LOC_Os01g55240	10.1941
LOC_Os03g50280	10.1841
LOC_Os02g16850	10.175
LOC_Os02g54890	10.1461
LOC_Os08g35110	10.1303
LOC_Os11g02570	10.1186
LOC_Os12g02500	10.1186
LOC_Os05g43390	10.1171
LOC_Os08g27170	10.0926
LOC_Os09g28354	10.0821
LOC_Os10g31330	10.0771
LOC_Os04g56030	10.0654
LOC_Os08g02110	10.042
LOC_Os09g23620	10.0365
LOC_Os02g26500	10.0351
LOC_Os08g08260	10.0265
LOC_Os09g14650	9.98519
LOC_Os10g38189	9.97916
LOC_Os10g30770	9.97514
LOC_Os01g12690	9.9626
LOC_Os05g48260	9.95959
LOC_Os11g05800	9.94879
LOC_Os06g45970	9.93184
LOC_Os02g21040	9.90888
LOC_Os04g35130	9.90626
LOC_Os03g05750	9.90366
LOC_Os03g02300	9.90356
LOC_Os08g40480	9.88945
LOC_Os04g33820	9.83096
LOC_Os02g32690	9.7975
LOC_Os01g11520	9.74598
LOC_Os04g01950	9.72706
LOC_Os04g25900	9.70451
LOC_Os04g53850	9.65897
LOC_Os02g50940	9.59336
LOC_Os04g10690	9.5763
LOC_Os05g51570	9.54645
LOC_Os07g35810	9.53908
LOC_Os10g27980	9.53606
LOC_Os03g51390	9.51785
LOC_Os07g48060	9.51597
LOC_Os02g36840	9.51528
LOC_Os01g72970	9.48189
LOC_Os02g50490	9.46761
LOC_Os05g50100	9.46298
LOC_Os10g30390	9.44561
LOC_Os01g04280	9.43218
LOC_Os09g17190	9.42067
LOC_Os09g17530	9.42067
LOC_Os01g04460	9.40441
LOC_Os07g42160	9.34695
LOC_Os07g46670	9.33856
LOC_Os05g46350	9.29412
LOC_Os05g40770	9.27421
LOC_Os03g08520	9.27239
LOC_Os07g10750	9.27042
LOC_Os10g04380	9.22711
LOC_Os05g32740	9.22413
LOC_Os05g03620	9.19158
LOC_Os01g08500	9.18092
LOC_Os09g08510	9.18092
LOC_Os09g29660	9.15551
LOC_Os09g29670	9.15551
LOC_Os04g31610	9.14815
LOC_Os02g11870	9.13963
LOC_Os10g43060	9.12924
LOC_Os01g58140	9.07552
LOC_Os12g05260	9.06174
LOC_Os05g50770	9.04314
LOC_Os12g11840	9.03493
LOC_Os01g60640	9.0329
LOC_Os02g39320	9.03158
LOC_Os08g12930	9.02273
LOC_Os01g41510	9.01812
LOC_Os05g44060	8.99225
LOC_Os02g56380	8.98611
LOC_Os02g03310	8.98077
LOC_Os01g60420	8.95029
LOC_Os10g36848	8.91811
LOC_Os01g73770	8.91153
LOC_Os02g13220	8.90841
LOC_Os03g03200	8.88761
LOC_Os07g05940	8.87595
LOC_Os03g13300	8.86369
LOC_Os01g37750	8.85125
LOC_Os05g16420	8.84604
LOC_Os07g02330	8.8384
LOC_Os01g61990	8.80996
LOC_Os03g49380	8.79457
LOC_Os06g11450	8.78955
LOC_Os08g29570	8.77545
LOC_Os02g41680	8.77281
LOC_Os04g35680	8.75146
LOC_Os01g03690	8.74402
LOC_Os07g37400	8.73671
LOC_Os10g42690	8.71728
LOC_Os01g46800	8.71448
LOC_Os04g08560	8.69565
LOC_Os09g02270	8.68845
LOC_Os12g05840	8.66462
LOC_Os09g37880	8.66442
LOC_Os02g39330	8.62801
LOC_Os03g01740	8.5715
LOC_Os11g04560	8.56606
LOC_Os12g04360	8.50931
LOC_Os06g09310	8.50686
LOC_Os09g28160	8.48674
LOC_Os08g09010	8.48143
LOC_Os01g64120	8.47992
LOC_Os04g12690	8.46966
LOC_Os10g25990	8.46753
LOC_Os03g16420	8.46753
LOC_Os09g08130	8.45649
LOC_Os04g03830	8.45466
LOC_Os06g38950	8.45235
LOC_Os02g50730	8.44969
LOC_Os01g71700	8.43298
LOC_Os12g41630	8.43039
LOC_Os02g43700	8.41831
LOC_Os01g63854	8.40263
LOC_Os04g49790	8.39286
LOC_Os04g09570	8.37574
LOC_Os02g37180	8.36025
LOC_Os07g48280	8.35335
LOC_Os02g18070	8.35205
LOC_Os07g48710	8.33549
LOC_Os05g48330	8.33276
LOC_Os04g57550	8.30655
LOC_Os02g51890	8.29852
LOC_Os07g37730	8.28373
LOC_Os02g13260	8.27951
LOC_Os10g40360	8.26801
LOC_Os04g22120	8.22292
LOC_Os11g43990	8.21008
LOC_Os02g53710	8.2
LOC_Os07g04040	8.18985
LOC_Os06g10780	8.17901
LOC_Os09g29940	8.1657
LOC_Os02g48320	8.13849
LOC_Os06g39750	8.13583
LOC_Os09g38239	8.09016
LOC_Os08g26620	8.0743
LOC_Os08g26580	8.0743
LOC_Os08g26120	8.0743
LOC_Os02g53410	8.06504
LOC_Os03g46440	8.05754
LOC_Os04g37430	8.04469
LOC_Os03g18970	8.0372
LOC_Os05g39930	8.01967
LOC_Os07g37454	8.0124
LOC_Os06g11520	8.00743
LOC_Os05g38350	7.99368
LOC_Os05g45410	7.98313
LOC_Os12g08930	7.97984
LOC_Os03g20090	7.9689
LOC_Os01g13950	7.95955
LOC_Os04g41960	7.94467
LOC_Os01g11150	7.94179
LOC_Os09g31990	7.93579
LOC_Os07g31884	7.91049
LOC_Os08g09040	7.89606
LOC_Os08g09020	7.89606
LOC_Os11g45070	7.89209
LOC_Os11g08100	7.8565
LOC_Os07g03170	7.8297
LOC_Os03g22170	7.82317
LOC_Os03g25750	7.82316
LOC_Os03g14370	7.81371
LOC_Os10g14920	7.79974
LOC_Os09g39620	7.79487
LOC_Os04g54610	7.79033
LOC_Os01g14590	7.78024
LOC_Os01g61460	7.77607
LOC_Os04g55740	7.7709
LOC_Os09g38840	7.76515
LOC_Os06g02520	7.75
LOC_Os09g28650	7.74674
LOC_Os02g57560	7.73927
LOC_Os02g56310	7.73521
LOC_Os08g30740	7.72246
LOC_Os06g20790	7.71165
LOC_Os04g37670	7.69381
LOC_Os03g58740	7.6938
LOC_Os06g45890	7.69341
LOC_Os05g16430	7.6913
LOC_Os06g04230	7.65303
LOC_Os02g44880	7.64807
LOC_Os01g70200	7.62222
LOC_Os01g04440	7.61231
LOC_Os10g04490	7.60633
LOC_Os02g15290	7.60438
LOC_Os07g48340	7.59009
LOC_Os07g30510	7.58358
LOC_Os07g30410	7.58358
LOC_Os05g45070	7.55764
LOC_Os01g55940	7.54824
LOC_Os03g61500	7.526
LOC_Os08g01670	7.52516
LOC_Os08g40940	7.51613
LOC_Os02g24080	7.51191
LOC_Os04g53830	7.50858
LOC_Os12g02240	7.49618
LOC_Os11g44870	7.47713
LOC_Os10g21590	7.47708
LOC_Os07g39520	7.46655
LOC_Os05g12580	7.46081
LOC_Os02g49480	7.45215
LOC_Os06g46340	7.44848
LOC_Os03g42520	7.4417
LOC_Os07g37110	7.43939
LOC_Os10g27280	7.429
LOC_Os07g39030	7.41931
LOC_Os01g12760	7.41435
LOC_Os06g41100	7.40296
LOC_Os05g19910	7.39359
LOC_Os06g14770	7.38319
LOC_Os05g45880	7.37392
LOC_Os06g11090	7.37183
LOC_Os04g37790	7.36508
LOC_Os08g32780	7.35181
LOC_Os06g48160	7.34738
LOC_Os02g28530	7.34545
LOC_Os03g59070	7.34473
LOC_Os02g05950	7.34415
LOC_Os08g07720	7.33109
LOC_Os11g01050	7.32419
LOC_Os12g01040	7.32419
LOC_Os02g51740	7.31835
LOC_Os02g44590	7.3
LOC_Os03g20210	7.29932
LOC_Os12g28590	7.28848
LOC_Os08g09060	7.28761
LOC_Os03g60650	7.26946
LOC_Os11g02610	7.24913
LOC_Os12g02530	7.24913
LOC_Os02g10730	7.24345
LOC_Os02g09260	7.23836
LOC_Os02g45420	7.22932
LOC_Os09g26710	7.22616
LOC_Os12g05860	7.22052
LOC_Os04g37820	7.21818
LOC_Os03g03700	7.21672
LOC_Os04g48290	7.21208
LOC_Os01g43550	7.20287
LOC_Os12g05990	7.1774
LOC_Os08g10290	7.17353
LOC_Os08g34580	7.17176
LOC_Os07g06790	7.13725
LOC_Os02g31860	7.1316
LOC_Os12g04980	7.13014
LOC_Os06g05410	7.13001
LOC_Os10g40220	7.11168
LOC_Os03g55070	7.06752
LOC_Os02g36530	7.05859
LOC_Os05g51520	7.05387
LOC_Os05g05080	7.05195
LOC_Os11g31530	7.03815
LOC_Os02g52670	7.02746
LOC_Os05g50920	7.02484
LOC_Os03g02330	7.01534
LOC_Os05g34980	7.01525
LOC_Os05g10650	7.00974
LOC_Os11g44380	7.00892
LOC_Os09g30454	7.00447
LOC_Os08g35630	6.96509
LOC_Os12g08850	6.93754
LOC_Os06g45630	6.92903
LOC_Os01g58240	6.92031
LOC_Os10g21630	6.90864
LOC_Os11g34624	6.8986
LOC_Os08g24600	6.89744
LOC_Os06g22340	6.89524
LOC_Os06g07200	6.88527
LOC_Os06g43384	6.88088
LOC_Os11g44500	6.88053
LOC_Os04g09604	6.87651
LOC_Os04g41370	6.8753
LOC_Os04g24510	6.87129
LOC_Os01g43720	6.86867
LOC_Os01g47760	6.85718
LOC_Os07g23430	6.85006
LOC_Os07g35290	6.84651
LOC_Os05g12090	6.83036
LOC_Os02g27140	6.82456
LOC_Os01g06730	6.81782
LOC_Os05g30350	6.803
LOC_Os03g18150	6.79568
LOC_Os01g70490	6.78072
LOC_Os09g32000	6.76792
LOC_Os01g65380	6.75415
LOC_Os04g54200	6.73014
LOC_Os04g09260	6.72115
LOC_Os01g36710	6.71775
LOC_Os03g57310	6.71725
LOC_Os04g41380	6.6889
LOC_Os01g71760	6.68186
LOC_Os08g39850	6.66486
LOC_Os06g42280	6.65082
LOC_Os03g07170	6.65082
LOC_Os01g48460	6.64688
LOC_Os01g68060	6.64059
LOC_Os09g18360	6.63895
LOC_Os02g09220	6.63517
LOC_Os03g17432	6.62
LOC_Os09g36320	6.60802
LOC_Os01g09770	6.59167
LOC_Os10g41330	6.58229
LOC_Os09g26144	6.57084
LOC_Os09g24340	6.55841
LOC_Os12g03370	6.55675
LOC_Os11g03600	6.55675
LOC_Os03g13210	6.55527
LOC_Os06g35130	6.55172
LOC_Os12g36910	6.55112
LOC_Os04g57350	6.55058
LOC_Os03g64260	6.54592
LOC_Os01g52730	6.52672
LOC_Os08g31090	6.525
LOC_Os02g32770	6.51066
LOC_Os07g38840	6.5049
LOC_Os02g04780	6.49529
LOC_Os05g36140	6.49045
LOC_Os10g38670	6.4841
LOC_Os04g10010	6.47898
LOC_Os09g26160	6.47489
LOC_Os02g16740	6.47407
LOC_Os01g64110	6.46912
LOC_Os06g13870	6.46241
LOC_Os01g41810	6.45685
LOC_Os01g47319	6.4375
LOC_Os11g38770	6.42308
LOC_Os05g45210	6.40885
LOC_Os12g25690	6.40661
LOC_Os06g09970	6.40451
LOC_Os03g17760	6.4028
LOC_Os07g38570	6.39563
LOC_Os07g16970	6.39481
LOC_Os03g11750	6.3913
LOC_Os07g35750	6.39104
LOC_Os07g17330	6.38708
LOC_Os12g36110	6.38523
LOC_Os04g57850	6.36531
LOC_Os01g50110	6.35606
LOC_Os09g34230	6.35098
LOC_Os01g72130	6.34962
LOC_Os05g41780	6.34611
LOC_Os04g09900	6.33343
LOC_Os06g11240	6.3297
LOC_Os02g03360	6.31786
LOC_Os03g43770	6.31576
LOC_Os04g10530	6.31008
LOC_Os03g58610	6.2985
LOC_Os07g44080	6.28723
LOC_Os07g34420	6.28466
LOC_Os12g33130	6.28382
LOC_Os01g25050	6.27273
LOC_Os11g45740	6.26695
LOC_Os01g72680	6.26557
LOC_Os05g48210	6.26204
LOC_Os04g44750	6.2585
LOC_Os11g44340	6.25414
LOC_Os01g63060	6.2385
LOC_Os11g44630	6.22009
LOC_Os05g31620	6.2005
LOC_Os10g22340	6.2
LOC_Os10g02490	6.19941
LOC_Os02g39610	6.19841
LOC_Os09g37540	6.19507
LOC_Os01g61510	6.1638
LOC_Os07g03850	6.15713
LOC_Os01g05120	6.13978
LOC_Os01g42234	6.13257
LOC_Os02g13370	6.11632
LOC_Os02g07170	6.10816
LOC_Os02g57700	6.08493
LOC_Os05g23440	6.08343
LOC_Os01g48020	6.07757
LOC_Os12g23700	6.07514
LOC_Os02g36190	6.07387
LOC_Os07g45570	6.06951
LOC_Os01g08090	6.0604
LOC_Os03g15020	6.05311
LOC_Os01g18600	6.04318
LOC_Os05g01030	6.03936
LOC_Os07g46130	6.03552
LOC_Os07g46080	6.03552
LOC_Os03g58980	6.02022
LOC_Os03g39900	6.0179
LOC_Os12g03040	6.01561
LOC_Os11g03300	6.01561
LOC_Os11g02290	6.00877
LOC_Os06g43920	6.00676
LOC_Os11g10770	6.0025
LOC_Os01g60600	5.99512
LOC_Os04g42760	5.99302
LOC_Os12g17430	5.97145
LOC_Os01g74370	5.96557
LOC_Os03g45730	5.96231
LOC_Os10g34170	5.95222
LOC_Os01g38110	5.94859
LOC_Os01g72140	5.94595
LOC_Os03g60080	5.94403
LOC_Os12g30070	5.94179
LOC_Os08g40320	5.93758
LOC_Os09g27050	5.9305
LOC_Os03g09900	5.93049
LOC_Os02g13780	5.92899
LOC_Os01g49390	5.92586
LOC_Os08g13570	5.91463
LOC_Os10g17960	5.89845
LOC_Os02g45610	5.89632
LOC_Os01g40070	5.89632
LOC_Os11g05614	5.89168
LOC_Os05g48010	5.88445
LOC_Os09g38910	5.88053
LOC_Os01g60860	5.88036
LOC_Os10g03440	5.87746
LOC_Os03g26910	5.87433
LOC_Os07g34940	5.86562
LOC_Os06g30640	5.85836
LOC_Os11g01480	5.85801
LOC_Os06g27560	5.85536
LOC_Os02g36000	5.84851
LOC_Os07g44130	5.83715
LOC_Os07g44110	5.83715
LOC_Os09g21710	5.82607
LOC_Os02g39850	5.82517
LOC_Os12g16390	5.8199
LOC_Os01g22320	5.8199
LOC_Os06g05284	5.80976
LOC_Os02g19530	5.80493
LOC_Os10g30610	5.80327
LOC_Os01g19370	5.79012
LOC_Os06g12330	5.78261
LOC_Os12g07310	5.77779
LOC_Os05g46790	5.77646
LOC_Os12g05880	5.77641
LOC_Os11g47560	5.77468
LOC_Os03g04370	5.75763
LOC_Os09g26380	5.75
LOC_Os12g32850	5.74916
LOC_Os02g42850	5.74712
LOC_Os12g01030	5.73317
LOC_Os11g01040	5.73317
LOC_Os06g35370	5.72727
LOC_Os06g35300	5.72727
LOC_Os06g35320	5.72727
LOC_Os03g58790	5.72512
LOC_Os07g40630	5.72035
LOC_Os12g01490	5.71599
LOC_Os02g22650	5.7133
LOC_Os04g44370	5.70983
LOC_Os02g48860	5.70972
LOC_Os07g02060	5.69716
LOC_Os08g39730	5.67554
LOC_Os01g64440	5.6737
LOC_Os11g35450	5.67278
LOC_Os11g35660	5.67278
LOC_Os02g35210	5.67228
LOC_Os09g24970	5.66806
LOC_Os01g38980	5.66788
LOC_Os03g52720	5.65724
LOC_Os04g51130	5.64781
LOC_Os05g48690	5.64465
LOC_Os04g48130	5.64237
LOC_Os12g15960	5.64224
LOC_Os03g45830	5.63144
LOC_Os01g09810	5.62676
LOC_Os05g39310	5.61478
LOC_Os10g30450	5.60996
LOC_Os04g48460	5.59823
LOC_Os03g26670	5.58974
LOC_Os01g58320	5.5886
LOC_Os05g37250	5.57817
LOC_Os07g39220	5.57034
LOC_Os01g04550	5.5674
LOC_Os01g45520	5.56058
LOC_Os03g06800	5.5509
LOC_Os01g57470	5.5445
LOC_Os11g07960	5.54339
LOC_Os03g20958	5.53589
LOC_Os05g46050	5.53079
LOC_Os12g41110	5.52967
LOC_Os04g15580	5.52793
LOC_Os05g37190	5.52401
LOC_Os05g36260	5.52043
LOC_Os03g03034	5.52009
LOC_Os06g21230	5.51691
LOC_Os12g03730	5.51339
LOC_Os10g10130	5.50456
LOC_Os08g09440	5.49206
LOC_Os12g44250	5.48965
LOC_Os08g13870	5.4873
LOC_Os08g13700	5.4873
LOC_Os02g36619	5.47831
LOC_Os02g34970	5.45113
LOC_Os07g07930	5.4306
LOC_Os01g14080	5.42822
LOC_Os07g41230	5.42585
LOC_Os09g24580	5.4159
LOC_Os02g48770	5.41404
LOC_Os06g28550	5.39824
LOC_Os03g08170	5.38634
LOC_Os07g39350	5.38044
LOC_Os02g37300	5.37808
LOC_Os03g10950	5.37759
LOC_Os03g15770	5.37616
LOC_Os02g05970	5.37399
LOC_Os07g48610	5.35252
LOC_Os01g21120	5.35163
LOC_Os12g09640	5.33064
LOC_Os12g11940	5.32884
LOC_Os01g50400	5.32733
LOC_Os09g04050	5.32391
LOC_Os08g16070	5.31037
LOC_Os05g38940	5.30645
LOC_Os02g50460	5.30188
LOC_Os01g48040	5.28689
LOC_Os01g21250	5.28684
LOC_Os06g33320	5.2777
LOC_Os01g24560	5.27273
LOC_Os12g16720	5.25586
LOC_Os05g41670	5.25267
LOC_Os01g16200	5.25112
LOC_Os06g44040	5.24985
LOC_Os05g24770	5.24561
LOC_Os03g45870	5.23825
LOC_Os08g29660	5.22846
LOC_Os02g07690	5.22168
LOC_Os01g40870	5.22143
LOC_Os03g08840	5.22006
LOC_Os09g27950	5.21981
LOC_Os01g36294	5.2181
LOC_Os01g36350	5.2181
LOC_Os05g50700	5.21256
LOC_Os06g06350	5.20434
LOC_Os02g30150	5.20163
LOC_Os01g50820	5.19268
LOC_Os03g42600	5.17525
LOC_Os06g41840	5.17187
LOC_Os02g52040	5.17154
LOC_Os06g32300	5.17018
LOC_Os10g40490	5.16489
LOC_Os08g21820	5.15625
LOC_Os09g15330	5.15294
LOC_Os09g39650	5.15262
LOC_Os01g32780	5.14904
LOC_Os02g17534	5.14819
LOC_Os06g05310	5.14712
LOC_Os11g10120	5.14038
LOC_Os05g24010	5.138
LOC_Os02g06190	5.13578
LOC_Os01g27480	5.13314
LOC_Os03g60560	5.13196
LOC_Os09g38850	5.13088
LOC_Os02g54640	5.12196
LOC_Os11g44430	5.11995
LOC_Os03g28940	5.1196
LOC_Os07g35300	5.11821
LOC_Os01g09220	5.11779
LOC_Os03g56580	5.10813
LOC_Os03g50160	5.10386
LOC_Os04g16390	5.09524
LOC_Os04g17360	5.09524
LOC_Os04g39880	5.08653
LOC_Os10g04370	5.08368
LOC_Os04g30240	5.0795
LOC_Os12g14540	5.0649
LOC_Os05g39350	5.06076
LOC_Os06g35060	5.05473
LOC_Os05g36930	5.04728
LOC_Os07g48760	5.04568
LOC_Os03g56500	5.04375
LOC_Os02g09210	5.02733
LOC_Os07g05620	5.01953
LOC_Os10g02360	5.01554
LOC_Os01g74350	5.01451
LOC_Os07g34900	5.00653
LOC_Os07g34850	5.00653
LOC_Os01g41800	5.00424
LOC_Os07g48260	5.00153
LOC_Os07g20860	4.9924
LOC_Os11g09180	4.99108
LOC_Os07g09670	4.97364
LOC_Os05g46760	4.97247
LOC_Os01g40260	4.96494
LOC_Os04g49970	4.96491
LOC_Os02g12410	4.96491
LOC_Os07g35370	4.96433
LOC_Os06g14450	4.94854
LOC_Os02g50710	4.94325
LOC_Os09g15420	4.9321
LOC_Os08g35920	4.92857
LOC_Os08g12950	4.92857
LOC_Os04g21860	4.92857
LOC_Os08g44690	4.92857
LOC_Os02g26740	4.92857
LOC_Os06g45110	4.92839
LOC_Os08g26350	4.92805
LOC_Os07g26550	4.92444
LOC_Os01g60120	4.92111
LOC_Os04g29580	4.91357
LOC_Os01g53920	4.91345
LOC_Os03g21640	4.90979
LOC_Os06g22150	4.90787
LOC_Os04g25650	4.89994
LOC_Os04g25060	4.89994
LOC_Os02g02600	4.89884
LOC_Os07g46060	4.89517
LOC_Os06g02180	4.89298
LOC_Os10g39090	4.89141
LOC_Os02g46420	4.89008
LOC_Os05g50610	4.88696
LOC_Os01g28790	4.88585
LOC_Os06g09950	4.88403
LOC_Os04g35540	4.87144
LOC_Os03g20550	4.87008
LOC_Os11g11970	4.86752
LOC_Os07g02730	4.86441
LOC_Os03g09140	4.85961
LOC_Os02g15340	4.85417
LOC_Os03g50880	4.85401
LOC_Os12g01690	4.85122
LOC_Os11g01610	4.85122
LOC_Os01g62480	4.85016
LOC_Os08g05920	4.84992
LOC_Os02g31867	4.84629
LOC_Os11g16760	4.84167
LOC_Os01g19880	4.83751
LOC_Os03g16900	4.83673
LOC_Os06g24020	4.82692
LOC_Os10g33400	4.82692
LOC_Os09g26790	4.82692
LOC_Os04g15920	4.82531
LOC_Os05g41370	4.82295
LOC_Os06g14340	4.82278
LOC_Os03g03730	4.81573
LOC_Os08g04630	4.81354
LOC_Os03g20949	4.81296
LOC_Os07g48290	4.80999
LOC_Os02g41650	4.80161
LOC_Os11g30110	4.79439
LOC_Os11g14050	4.78966
LOC_Os02g18080	4.78035
LOC_Os03g03570	4.77857
LOC_Os03g16760	4.77143
LOC_Os05g32660	4.7668
LOC_Os12g34300	4.75625
LOC_Os01g72170	4.75276
LOC_Os09g16510	4.74959
LOC_Os12g43840	4.74871
LOC_Os07g35640	4.74805
LOC_Os05g44900	4.7476
LOC_Os11g39450	4.74149
LOC_Os09g37840	4.7376
LOC_Os07g41310	4.73713
LOC_Os03g45210	4.7366
LOC_Os03g07180	4.736
LOC_Os01g73170	4.73458
LOC_Os03g03890	4.73246
LOC_Os12g31710	4.72796
LOC_Os05g46750	4.72495
LOC_Os03g51660	4.71341
LOC_Os04g51970	4.7133
LOC_Os03g20270	4.71184
LOC_Os03g20290	4.71184
LOC_Os04g47780	4.7089
LOC_Os06g39110	4.70741
LOC_Os09g02160	4.70667
LOC_Os10g38600	4.70348
LOC_Os10g29820	4.69804
LOC_Os03g38600	4.69692
LOC_Os09g33530	4.69503
LOC_Os11g44820	4.69318
LOC_Os08g05380	4.68889
LOC_Os03g19020	4.68778
LOC_Os02g03410	4.68039
LOC_Os12g25660	4.68
LOC_Os03g59146	4.6737
LOC_Os07g37210	4.67256
LOC_Os02g40110	4.67122
LOC_Os08g38210	4.66958
LOC_Os01g38660	4.66669
LOC_Os04g10490	4.66667
LOC_Os01g53800	4.66485
LOC_Os08g41720	4.66285
LOC_Os09g17810	4.65642
LOC_Os07g43800	4.65226
LOC_Os05g07090	4.65132
LOC_Os02g57350	4.64626
LOC_Os03g02890	4.64516
LOC_Os02g22130	4.64354
LOC_Os01g59000	4.64109
LOC_Os06g45540	4.63964
LOC_Os02g12540	4.63333
LOC_Os02g54600	4.63099
LOC_Os08g10500	4.62471
LOC_Os03g06330	4.62162
LOC_Os08g35590	4.61625
LOC_Os05g05070	4.616
LOC_Os06g07040	4.61538
LOC_Os10g42960	4.6149
LOC_Os01g52970	4.6129
LOC_Os03g62200	4.60669
LOC_Os02g47650	4.60651
LOC_Os08g38920	4.60465
LOC_Os03g07870	4.6
LOC_Os02g37320	4.59955
LOC_Os05g45800	4.59901
LOC_Os07g30920	4.59901
LOC_Os05g19210	4.59901
LOC_Os04g55910	4.59901
LOC_Os12g21900	4.59901
LOC_Os01g52380	4.59339
LOC_Os02g01890	4.5896
LOC_Os02g40180	4.5895
LOC_Os01g10440	4.58898
LOC_Os09g32100	4.58714
LOC_Os01g65370	4.58507
LOC_Os03g45930	4.57749
LOC_Os02g55910	4.57537
LOC_Os11g34710	4.57292
LOC_Os04g37980	4.56792
LOC_Os07g28850	4.5674
LOC_Os02g48330	4.5611
LOC_Os10g20470	4.55757
LOC_Os03g55080	4.55756
LOC_Os06g46950	4.55183
LOC_Os11g07440	4.54835
LOC_Os01g26780	4.54376
LOC_Os08g37070	4.54286
LOC_Os05g32290	4.54167
LOC_Os08g01990	4.53346
LOC_Os01g59450	4.53333
LOC_Os01g26280	4.52979
LOC_Os03g55320	4.52397
LOC_Os12g41710	4.51979
LOC_Os10g09050	4.51667
LOC_Os05g41310	4.51322
LOC_Os01g03220	4.50307
LOC_Os01g06210	4.50256
LOC_Os01g06060	4.50256
LOC_Os10g42130	4.49986
LOC_Os05g29990	4.49635
LOC_Os03g06790	4.49346
LOC_Os10g39100	4.48172
LOC_Os11g46860	4.48107
LOC_Os08g26810	4.47945
LOC_Os05g51670	4.47812
LOC_Os01g43860	4.47527
LOC_Os01g37810	4.47377
LOC_Os03g06780	4.47076
LOC_Os06g40880	4.46032
LOC_Os07g23020	4.45946
LOC_Os07g24400	4.45946
LOC_Os02g33670	4.45176
LOC_Os09g04310	4.44891
LOC_Os03g60520	4.4477
LOC_Os11g12330	4.44709
LOC_Os07g03780	4.44189
LOC_Os07g48630	4.42961
LOC_Os03g19700	4.42439
LOC_Os01g09010	4.4205
LOC_Os09g22530	4.41875
LOC_Os04g53990	4.4109
LOC_Os04g38890	4.40945
LOC_Os05g31740	4.40914
LOC_Os02g28720	4.40696
LOC_Os08g35570	4.40441
LOC_Os12g41510	4.40128
LOC_Os04g37650	4.39552
LOC_Os01g57082	4.39441
LOC_Os05g49620	4.39425
LOC_Os11g08230	4.38893
LOC_Os03g12879	4.38776
LOC_Os08g02030	4.38634
LOC_Os10g38040	4.38346
LOC_Os10g37190	4.37959
LOC_Os08g03150	4.37556
LOC_Os02g08100	4.37363
LOC_Os05g27730	4.36357
LOC_Os06g49890	4.36091
LOC_Os03g42810	4.35665
LOC_Os03g05920	4.3444
LOC_Os08g16860	4.33929
LOC_Os06g13080	4.33632
LOC_Os12g20140	4.33333
LOC_Os12g05870	4.33231
LOC_Os02g06950	4.33017
LOC_Os07g48590	4.32887
LOC_Os04g58710	4.32883
LOC_Os03g15250	4.32773
LOC_Os09g01890	4.32394
LOC_Os02g28170	4.32371
LOC_Os03g12890	4.3175
LOC_Os12g11510	4.31244
LOC_Os09g11780	4.30801
LOC_Os03g27760	4.30723
LOC_Os01g10610	4.30636
LOC_Os01g03130	4.30576
LOC_Os07g01410	4.30442
LOC_Os02g19550	4.30411
LOC_Os02g19630	4.30411
LOC_Os03g18560	4.30114
LOC_Os03g05460	4.30014
LOC_Os06g49610	4.2973
LOC_Os06g05330	4.2973
LOC_Os06g49590	4.2973
LOC_Os10g39020	4.29022
LOC_Os11g09110	4.28753
LOC_Os05g02770	4.28655
LOC_Os03g06770	4.28498
LOC_Os09g20480	4.2809
LOC_Os03g61360	4.28003
LOC_Os01g61680	4.27878
LOC_Os04g03100	4.27689
LOC_Os01g57854	4.26562
LOC_Os07g38120	4.26352
LOC_Os03g57450	4.26303
LOC_Os05g16920	4.26044
LOC_Os03g12370	4.25832
LOC_Os04g44250	4.25741
LOC_Os01g62850	4.25578
LOC_Os03g53200	4.25061
LOC_Os11g25640	4.25
LOC_Os06g28300	4.25
LOC_Os04g54360	4.24962
LOC_Os07g40870	4.24859
LOC_Os11g09350	4.24576
LOC_Os03g59180	4.24373
LOC_Os07g33780	4.2429
LOC_Os01g02550	4.23598
LOC_Os05g49450	4.23313
LOC_Os10g31130	4.23256
LOC_Os01g60580	4.23256
LOC_Os09g39960	4.22613
LOC_Os03g20840	4.2231
LOC_Os01g08320	4.22245
LOC_Os05g44430	4.21782
LOC_Os08g44220	4.21605
LOC_Os02g40530	4.21388
LOC_Os02g50570	4.21247
LOC_Os07g14740	4.20499
LOC_Os07g33280	4.2044
LOC_Os07g46090	4.20217
LOC_Os04g50216	4.19491
LOC_Os06g07030	4.19436
LOC_Os03g21030	4.19186
LOC_Os02g51970	4.19014
LOC_Os04g03850	4.18578
LOC_Os07g14150	4.18433
LOC_Os05g21180	4.18109
LOC_Os04g15660	4.18104
LOC_Os01g45940	4.17925
LOC_Os03g45420	4.16357
LOC_Os02g43314	4.15842
LOC_Os04g10780	4.15714
LOC_Os01g60060	4.15714
LOC_Os07g16190	4.15707
LOC_Os05g46340	4.15613
LOC_Os06g06130	4.1498
LOC_Os01g57740	4.14826
LOC_Os09g18250	4.14754
LOC_Os11g28070	4.14634
LOC_Os09g32840	4.13734
LOC_Os01g32670	4.12975
LOC_Os05g29710	4.12087
LOC_Os01g65640	4.11789
LOC_Os07g39190	4.11676
LOC_Os05g39410	4.11018
LOC_Os07g49080	4.1041
LOC_Os12g03050	4.10398
LOC_Os01g03330	4.10357
LOC_Os07g38810	4.10123
LOC_Os01g19940	4.09812
LOC_Os02g38386	4.09738
LOC_Os04g43910	4.09588
LOC_Os04g44740	4.09562
LOC_Os02g09250	4.08842
LOC_Os12g43750	4.08503
LOC_Os06g18820	4.0844
LOC_Os04g10750	4.08261
LOC_Os10g37570	4.08062
LOC_Os04g50790	4.07469
LOC_Os06g29730	4.0727
LOC_Os02g09960	4.07139
LOC_Os06g43090	4.06706
LOC_Os03g36150	4.06586
LOC_Os02g26730	4.06542
LOC_Os02g50340	4.06443
LOC_Os04g33560	4.05904
LOC_Os03g49700	4.05344
LOC_Os01g02290	4.05049
LOC_Os08g30770	4.04937
LOC_Os03g50410	4.04861
LOC_Os02g09490	4.04465
LOC_Os03g07530	4.04267
LOC_Os02g03400	4.04219
LOC_Os08g41820	4.04202
LOC_Os03g21770	4.04027
LOC_Os08g42630	4.03782
LOC_Os09g28000	4.03599
LOC_Os05g50780	4.03571
LOC_Os04g22230	4.03571
LOC_Os04g45730	4.03104
LOC_Os01g04800	4.02663
LOC_Os02g52620	4.02663
LOC_Os11g42520	4.02597
LOC_Os04g57200	4.02067
LOC_Os04g56040	4.01897
LOC_Os10g05250	4.01696
LOC_Os02g22450	4.01493
LOC_Os10g09710	4.00795
LOC_Os05g33000	4.00054
LOC_Os03g08690	3.99248
LOC_Os01g19260	3.99214
LOC_Os09g25070	3.9861
LOC_Os03g52390	3.98345
LOC_Os01g59690	3.98055
LOC_Os05g39610	3.97999
LOC_Os07g10254	3.97959
LOC_Os08g42570	3.97793
LOC_Os03g15570	3.97539
LOC_Os06g51440	3.97436
LOC_Os03g08920	3.97222
LOC_Os04g53920	3.96852
LOC_Os02g12820	3.96795
LOC_Os07g17040	3.96646
LOC_Os08g37874	3.96055
LOC_Os06g48050	3.95883
LOC_Os08g01260	3.95802
LOC_Os03g22230	3.95729
LOC_Os03g20870	3.95299
LOC_Os03g02530	3.95258
LOC_Os01g56560	3.94661
LOC_Os02g48640	3.94568
LOC_Os04g54210	3.94559
LOC_Os04g42980	3.94263
LOC_Os07g05510	3.94195
LOC_Os02g05960	3.93941
LOC_Os11g36400	3.93735
LOC_Os09g25740	3.93698
LOC_Os02g56900	3.93688
LOC_Os01g03100	3.93369
LOC_Os01g61690	3.93344
LOC_Os01g61440	3.93285
LOC_Os08g06180	3.91852
LOC_Os07g25880	3.91837
LOC_Os02g06800	3.91837
LOC_Os06g14490	3.91494
LOC_Os11g10560	3.91429
LOC_Os02g20970	3.91239
LOC_Os04g01124	3.9122
LOC_Os01g15000	3.91206
LOC_Os07g17210	3.91111
LOC_Os04g45940	3.9091
LOC_Os02g26290	3.90909
LOC_Os01g68470	3.9068
LOC_Os08g31670	3.90288
LOC_Os02g29410	3.9
LOC_Os01g08780	3.89902
LOC_Os06g47650	3.89787
LOC_Os11g39420	3.89691
LOC_Os03g05120	3.89298
LOC_Os05g48930	3.89232
LOC_Os01g52530	3.89012
LOC_Os06g14870	3.8878
LOC_Os02g07140	3.88764
LOC_Os03g22820	3.88171
LOC_Os04g32110	3.88134
LOC_Os07g07300	3.88083
LOC_Os10g36980	3.88083
LOC_Os02g18510	3.87591
LOC_Os01g50370	3.87411
LOC_Os01g65680	3.8723
LOC_Os08g40500	3.87182
LOC_Os02g11020	3.86914
LOC_Os02g56420	3.8688
LOC_Os06g14420	3.8659
LOC_Os01g60850	3.86311
LOC_Os01g62950	3.86271
LOC_Os10g02300	3.86254
LOC_Os03g27530	3.86111
LOC_Os08g27410	3.86032
LOC_Os11g06440	3.85787
LOC_Os12g19860	3.85276
LOC_Os07g47790	3.84739
LOC_Os04g33100	3.84722
LOC_Os04g57540	3.84684
LOC_Os09g13890	3.84553
LOC_Os01g03710	3.84057
LOC_Os04g52090	3.83677
LOC_Os05g30454	3.82644
LOC_Os01g64860	3.82443
LOC_Os07g49480	3.82363
LOC_Os12g05730	3.82143
LOC_Os09g24630	3.81944
LOC_Os02g12350	3.8179
LOC_Os07g42280	3.81491
LOC_Os05g49940	3.81347
LOC_Os01g58280	3.81246
LOC_Os01g52610	3.81172
LOC_Os10g07978	3.81037
LOC_Os11g25570	3.81034
LOC_Os03g08470	3.80963
LOC_Os02g20540	3.80743
LOC_Os02g32140	3.80605
LOC_Os10g42430	3.80558
LOC_Os12g10180	3.8051
LOC_Os02g27540	3.80435
LOC_Os01g41660	3.79779
LOC_Os04g02754	3.7964
LOC_Os02g45810	3.79374
LOC_Os01g27330	3.79245
LOC_Os04g32180	3.79121
LOC_Os05g35010	3.78976
LOC_Os01g53408	3.78595
LOC_Os07g37620	3.78575
LOC_Os04g42940	3.78244
LOC_Os05g09020	3.77704
LOC_Os08g34520	3.7767
LOC_Os02g17600	3.77534
LOC_Os05g50910	3.76953
LOC_Os12g32760	3.76678
LOC_Os03g50210	3.76664
LOC_Os10g40060	3.76513
LOC_Os04g39980	3.76498
LOC_Os01g74110	3.76389
LOC_Os04g43450	3.7623
LOC_Os04g56840	3.75641
LOC_Os10g18380	3.75484
LOC_Os07g42510	3.75432
LOC_Os06g38930	3.7538
LOC_Os06g38780	3.7538
LOC_Os12g08950	3.75266
LOC_Os11g07240	3.75258
LOC_Os04g58890	3.75223
LOC_Os12g17880	3.75179
LOC_Os04g59140	3.75139
LOC_Os02g02730	3.75134
LOC_Os11g07040	3.75063
LOC_Os03g59770	3.74961
LOC_Os02g21920	3.74815
LOC_Os04g13210	3.74572
LOC_Os10g03570	3.74405
LOC_Os03g12470	3.74265
LOC_Os01g25220	3.74194
LOC_Os12g44300	3.73994
LOC_Os01g68420	3.73913
LOC_Os03g51670	3.73744
LOC_Os08g10420	3.73636
LOC_Os10g33140	3.72996
LOC_Os01g25540	3.72768
LOC_Os09g20500	3.72566
LOC_Os12g41470	3.72414
LOC_Os01g52790	3.72297
LOC_Os10g39590	3.72065
LOC_Os06g42660	3.72025
LOC_Os07g01750	3.72019
LOC_Os01g61060	3.71949
LOC_Os03g31630	3.71605
LOC_Os03g10640	3.7126
LOC_Os11g10760	3.70977
LOC_Os11g38480	3.70908
LOC_Os05g35050	3.70763
LOC_Os07g33270	3.70701
LOC_Os06g09790	3.70642
LOC_Os09g28180	3.70555
LOC_Os12g06790	3.70552
LOC_Os07g05740	3.7053
LOC_Os10g35630	3.70439
LOC_Os10g04520	3.70342
LOC_Os02g42000	3.70282
LOC_Os01g67810	3.70213
LOC_Os03g10150	3.70022
LOC_Os01g65490	3.69565
LOC_Os07g26520	3.69524
LOC_Os06g36270	3.69495
LOC_Os01g67600	3.69468
LOC_Os08g43740	3.69159
LOC_Os01g36790	3.68898
LOC_Os10g07970	3.68807
LOC_Os05g45110	3.68807
LOC_Os10g04510	3.68774
LOC_Os08g28780	3.6875
LOC_Os12g11490	3.68421
LOC_Os07g46860	3.68302
LOC_Os08g14830	3.68098
LOC_Os04g22880	3.6789
LOC_Os02g09810	3.6781
LOC_Os09g09600	3.67797
LOC_Os04g55200	3.67774
LOC_Os04g49690	3.67699
LOC_Os11g06290	3.67557
LOC_Os09g27260	3.67334
LOC_Os01g27340	3.67179
LOC_Os04g30040	3.66772
LOC_Os02g27310	3.66104
LOC_Os08g07970	3.65891
LOC_Os01g19330	3.65823
LOC_Os05g48660	3.65722
LOC_Os05g25640	3.65628
LOC_Os09g35700	3.65624
LOC_Os03g13590	3.65444
LOC_Os01g19170	3.65428
LOC_Os12g38090	3.65421
LOC_Os09g06340	3.65421
LOC_Os02g39660	3.65404
LOC_Os06g05130	3.65397
LOC_Os06g48170	3.64957
LOC_Os10g38780	3.64821
LOC_Os03g35620	3.64634
LOC_Os04g30330	3.64537
LOC_Os08g04490	3.64216
LOC_Os06g05700	3.64181
LOC_Os02g22120	3.64103
LOC_Os10g42410	3.63984
LOC_Os11g10510	3.6396
LOC_Os05g03150	3.63636
LOC_Os02g31250	3.63559
LOC_Os05g41760	3.63557
LOC_Os02g18670	3.63436
LOC_Os02g50050	3.63386
LOC_Os03g24040	3.62879
LOC_Os01g15250	3.62661
LOC_Os11g28600	3.625
LOC_Os11g44680	3.62425
LOC_Os06g23660	3.62222
LOC_Os04g21280	3.62222
LOC_Os06g48810	3.6183
LOC_Os03g19310	3.61724
LOC_Os02g48280	3.61538
LOC_Os01g55340	3.61344
LOC_Os11g01950	3.61039
LOC_Os11g43750	3.61007
LOC_Os01g43460	3.6095
LOC_Os08g16950	3.60854
LOC_Os10g40960	3.60632
LOC_Os08g43150	3.60408
LOC_Os04g32370	3.60273
LOC_Os11g31570	3.60204
LOC_Os05g47630	3.60102
LOC_Os03g52760	3.59443
LOC_Os02g42440	3.59362
LOC_Os03g16700	3.59329
LOC_Os12g06220	3.59106
LOC_Os07g49280	3.58367
LOC_Os11g43310	3.57812
LOC_Os09g25960	3.57627
LOC_Os09g25990	3.57627
LOC_Os01g61620	3.5729
LOC_Os01g57510	3.56781
LOC_Os03g48710	3.5667
LOC_Os02g34410	3.56522
LOC_Os05g28970	3.56391
LOC_Os11g05530	3.56312
LOC_Os01g59050	3.56299
LOC_Os11g47770	3.55968
LOC_Os07g36430	3.55577
LOC_Os08g15650	3.55469
LOC_Os06g08540	3.5502
LOC_Os10g28120	3.55005
LOC_Os06g41980	3.54966
LOC_Os05g05510	3.54839
LOC_Os03g23760	3.5458
LOC_Os08g24750	3.54571
LOC_Os01g54700	3.54538
LOC_Os06g40090	3.5445
LOC_Os06g23910	3.54206
LOC_Os04g33410	3.54131
LOC_Os02g44920	3.54043
LOC_Os12g02080	3.5392
LOC_Os11g02130	3.5392
LOC_Os07g29920	3.53871
LOC_Os02g49370	3.53801
LOC_Os09g23140	3.53774
LOC_Os12g10260	3.53436
LOC_Os11g11080	3.53333
LOC_Os02g07750	3.53073
LOC_Os07g03870	3.53026
LOC_Os03g25650	3.52941
LOC_Os01g27390	3.52711
LOC_Os04g39080	3.52686
LOC_Os03g55540	3.52456
LOC_Os10g02500	3.52141
LOC_Os02g40120	3.5193
LOC_Os02g29000	3.51881
LOC_Os03g24470	3.51471
LOC_Os09g27080	3.51239
LOC_Os03g53730	3.51186
LOC_Os01g41820	3.50973
LOC_Os11g33120	3.50774
LOC_Os09g31200	3.50753
LOC_Os10g04090	3.50528
LOC_Os08g25850	3.50505
LOC_Os08g40590	3.50186
LOC_Os03g05620	3.50117
LOC_Os01g35330	3.50105
LOC_Os11g06150	3.5
LOC_Os01g72000	3.49906
LOC_Os01g46430	3.49356
LOC_Os04g56120	3.49174
LOC_Os09g08580	3.49167
LOC_Os12g29950	3.491
LOC_Os03g36630	3.4885
LOC_Os03g12820	3.48615
LOC_Os01g66740	3.47824
LOC_Os03g05990	3.47522
LOC_Os10g30410	3.47382
LOC_Os06g36180	3.47381
LOC_Os08g37500	3.46741
LOC_Os03g16480	3.46686
LOC_Os08g21320	3.46262
LOC_Os04g48720	3.46154
LOC_Os04g55760	3.45898
LOC_Os08g05480	3.45621
LOC_Os03g43490	3.45614
LOC_Os07g12240	3.45485
LOC_Os04g41030	3.45311
LOC_Os06g04400	3.45161
LOC_Os11g40570	3.45142
LOC_Os04g01710	3.44776
LOC_Os08g38440	3.44608
LOC_Os12g38150	3.44183
LOC_Os05g10840	3.43791
LOC_Os10g25550	3.43666
LOC_Os11g08020	3.43642
LOC_Os04g58940	3.4359
LOC_Os06g13110	3.43243
LOC_Os08g08270	3.43056
LOC_Os06g19400	3.43015
LOC_Os10g28290	3.42857
LOC_Os06g21400	3.42734
LOC_Os02g50130	3.42482
LOC_Os03g16824	3.42315
LOC_Os02g15230	3.42189
LOC_Os10g35460	3.4197
LOC_Os06g10020	3.41854
LOC_Os12g06780	3.41788
LOC_Os01g09570	3.4136
LOC_Os04g38910	3.41268
LOC_Os01g71450	3.4125
LOC_Os12g33100	3.41037
LOC_Os06g10520	3.41017
LOC_Os05g35060	3.40873
LOC_Os04g33640	3.40744
LOC_Os02g26840	3.40433
LOC_Os06g10750	3.4043
LOC_Os01g04330	3.40418
LOC_Os01g56220	3.40314
LOC_Os02g41520	3.4028
LOC_Os01g07120	3.39811
LOC_Os03g20970	3.39485
LOC_Os10g03640	3.39429
LOC_Os06g12120	3.39363
LOC_Os01g19800	3.38546
LOC_Os10g31440	3.38537
LOC_Os04g56470	3.38345
LOC_Os12g37690	3.38272
LOC_Os09g34150	3.38014
LOC_Os05g35220	3.38
LOC_Os03g41350	3.37941
LOC_Os10g19810	3.37931
LOC_Os07g28000	3.37931
LOC_Os11g21920	3.37931
LOC_Os01g25010	3.37738
LOC_Os12g05330	3.37631
LOC_Os08g39000	3.37544
LOC_Os09g27000	3.37544
LOC_Os08g38800	3.37544
LOC_Os07g14490	3.375
LOC_Os01g70790	3.37477
LOC_Os08g03240	3.36775
LOC_Os09g24830	3.36364
LOC_Os06g29950	3.36338
LOC_Os02g09480	3.36309
LOC_Os02g42780	3.36264
LOC_Os01g48290	3.36197
LOC_Os04g45350	3.36154
LOC_Os07g22680	3.36
LOC_Os02g03390	3.35854
LOC_Os05g18520	3.35811
LOC_Os11g38090	3.35811
LOC_Os07g04100	3.35811
LOC_Os08g40770	3.35811
LOC_Os10g24620	3.35811
LOC_Os08g23050	3.35811
LOC_Os02g46580	3.35811
LOC_Os05g18510	3.35811
LOC_Os03g32360	3.35811
LOC_Os10g17560	3.35811
LOC_Os01g28960	3.35811
LOC_Os05g07520	3.35811
LOC_Os05g15430	3.35811
LOC_Os11g17240	3.35811
LOC_Os10g16900	3.35811
LOC_Os11g44720	3.35811
LOC_Os08g32790	3.35811
LOC_Os05g07500	3.35811
LOC_Os09g16350	3.35811
LOC_Os12g20470	3.35811
LOC_Os07g14250	3.35811
LOC_Os11g10900	3.35811
LOC_Os10g06270	3.35811
LOC_Os12g04900	3.35811
LOC_Os05g05890	3.35811
LOC_Os07g24980	3.35811
LOC_Os12g23130	3.35811
LOC_Os03g36030	3.35811
LOC_Os03g36350	3.35811
LOC_Os10g17820	3.35811
LOC_Os12g04910	3.35811
LOC_Os05g23010	3.35811
LOC_Os01g14450	3.35811
LOC_Os10g16720	3.35811
LOC_Os12g14460	3.35811
LOC_Os04g22000	3.35811
LOC_Os10g12630	3.35811
LOC_Os02g22520	3.35811
LOC_Os05g15420	3.35811
LOC_Os10g29980	3.35811
LOC_Os07g24990	3.35811
LOC_Os08g39910	3.35811
LOC_Os09g03830	3.35811
LOC_Os04g09480	3.35811
LOC_Os02g57930	3.35811
LOC_Os10g32649	3.35811
LOC_Os10g08810	3.35811
LOC_Os09g15470	3.35811
LOC_Os10g17050	3.35811
LOC_Os06g14570	3.35811
LOC_Os04g53860	3.35798
LOC_Os03g31510	3.35603
LOC_Os05g12230	3.35294
LOC_Os06g51070	3.35096
LOC_Os04g08650	3.34783
LOC_Os02g35540	3.34669
LOC_Os09g22000	3.3463
LOC_Os06g50180	3.34185
LOC_Os02g50430	3.33901
LOC_Os04g15690	3.33848
LOC_Os05g09150	3.3384
LOC_Os02g13430	3.33775
LOC_Os01g43480	3.33741
LOC_Os01g41420	3.33684
LOC_Os11g29030	3.33333
LOC_Os01g71090	3.32698
LOC_Os03g16600	3.32489
LOC_Os03g21380	3.32396
LOC_Os04g18190	3.32292
LOC_Os06g13980	3.32143
LOC_Os06g35940	3.31974
LOC_Os11g18330	3.31818
LOC_Os08g17930	3.31797
LOC_Os02g04170	3.31609
LOC_Os01g61970	3.31105
LOC_Os06g02360	3.30977
LOC_Os06g15730	3.30917
LOC_Os09g12250	3.30909
LOC_Os01g63980	3.30774
LOC_Os08g38540	3.30612
LOC_Os03g13810	3.3016
LOC_Os01g23580	3.30113
LOC_Os03g59600	3.30079
LOC_Os08g02200	3.30059
LOC_Os04g41430	3.29872
LOC_Os01g59680	3.29825
LOC_Os09g31120	3.29767
LOC_Os03g48660	3.29745
LOC_Os02g40784	3.29643
LOC_Os02g01930	3.29612
LOC_Os03g20440	3.29542
LOC_Os08g39460	3.29469
LOC_Os06g12030	3.29339
LOC_Os01g70210	3.29327
LOC_Os02g55970	3.29229
LOC_Os01g19270	3.2907
LOC_Os04g45530	3.29032
LOC_Os10g17690	3.28875
LOC_Os04g49194	3.28656
LOC_Os05g46260	3.28609
LOC_Os02g45390	3.2854
LOC_Os10g32090	3.28415
LOC_Os05g01930	3.28415
LOC_Os05g05180	3.28227
LOC_Os02g14030	3.2807
LOC_Os07g03368	3.2798
LOC_Os07g03279	3.2798
LOC_Os07g03458	3.2798
LOC_Os07g30590	3.27708
LOC_Os03g08999	3.2747
LOC_Os02g52560	3.27445
LOC_Os10g40590	3.27429
LOC_Os07g02674	3.27131
LOC_Os04g51890	3.27117
LOC_Os01g74040	3.27085
LOC_Os01g72120	3.26638
LOC_Os06g45570	3.26612
LOC_Os04g57690	3.26597
LOC_Os03g47902	3.26437
LOC_Os10g40350	3.26344
LOC_Os01g44960	3.26207
LOC_Os01g65520	3.26178
LOC_Os10g04840	3.26012
LOC_Os05g44270	3.25756
LOC_Os02g34770	3.25714
LOC_Os07g37100	3.25246
LOC_Os04g10630	3.25243
LOC_Os10g01920	3.2517
LOC_Os01g72020	3.25143
LOC_Os07g39720	3.2499
LOC_Os03g06090	3.24819
LOC_Os01g22600	3.24701
LOC_Os07g48250	3.24686
LOC_Os04g59120	3.24597
LOC_Os05g37660	3.24362
LOC_Os01g04580	3.24067
LOC_Os01g11340	3.23727
LOC_Os01g73440	3.23652
LOC_Os09g20440	3.23377
LOC_Os07g43170	3.23372
LOC_Os05g47810	3.23333
LOC_Os08g25860	3.23061
LOC_Os08g26320	3.23061
LOC_Os07g48430	3.22918
LOC_Os01g55160	3.22549
LOC_Os02g36440	3.22535
LOC_Os06g37280	3.2253
LOC_Os11g45130	3.22168
LOC_Os07g15540	3.22152
LOC_Os01g10200	3.22078
LOC_Os10g01100	3.2203
LOC_Os04g52190	3.22015
LOC_Os11g23080	3.21867
LOC_Os03g21220	3.21839
LOC_Os06g46310	3.21733
LOC_Os10g07380	3.21723
LOC_Os05g49210	3.21552
LOC_Os03g19400	3.21478
LOC_Os02g24420	3.21212
LOC_Os02g52010	3.21068
LOC_Os04g38950	3.20925
LOC_Os03g08970	3.20896
LOC_Os04g37660	3.20738
LOC_Os03g51330	3.20556
LOC_Os02g55070	3.20457
LOC_Os04g07720	3.20395
LOC_Os09g36060	3.20188
LOC_Os07g46570	3.20144
LOC_Os05g33940	3.20081
LOC_Os06g44160	3.19669
LOC_Os03g53770	3.19482
LOC_Os02g38040	3.18974
LOC_Os06g35410	3.18675
LOC_Os06g22440	3.18466
LOC_Os10g34700	3.18324
LOC_Os09g19440	3.18293
LOC_Os04g29990	3.18182
LOC_Os01g53430	3.18141
LOC_Os06g18960	3.17982
LOC_Os01g53390	3.17965
LOC_Os06g34550	3.17566
LOC_Os10g20550	3.17544
LOC_Os10g40550	3.17491
LOC_Os12g32190	3.17437
LOC_Os04g01420	3.17188
LOC_Os07g22770	3.16706
LOC_Os09g27500	3.16691
LOC_Os06g06520	3.16667
LOC_Os01g65660	3.16594
LOC_Os02g18640	3.16562
LOC_Os06g15750	3.16556
LOC_Os05g33430	3.16514
LOC_Os03g47190	3.16495
LOC_Os10g36340	3.16444
LOC_Os01g15400	3.1635
LOC_Os05g27410	3.15894
LOC_Os12g03720	3.15837
LOC_Os04g33240	3.158
LOC_Os06g03390	3.15542
LOC_Os05g04460	3.15385
LOC_Os12g06190	3.15107
LOC_Os06g39470	3.14954
LOC_Os01g53470	3.14876
LOC_Os01g34580	3.14865
LOC_Os07g48550	3.14845
LOC_Os02g54810	3.14754
LOC_Os03g57630	3.14394
LOC_Os05g49900	3.14346
LOC_Os01g48110	3.14286
LOC_Os01g53420	3.14252
LOC_Os05g45490	3.1402
LOC_Os06g10000	3.13957
LOC_Os02g45170	3.13912
LOC_Os05g34950	3.13639
LOC_Os01g69140	3.13625
LOC_Os06g11200	3.13559
LOC_Os05g04584	3.13442
LOC_Os01g59900	3.13435
LOC_Os01g39040	3.1336
LOC_Os04g39900	3.13253
LOC_Os03g15270	3.13199
LOC_Os02g49930	3.13158
LOC_Os01g25920	3.13065
LOC_Os09g36290	3.13018
LOC_Os03g35600	3.1299
LOC_Os04g45970	3.12838
LOC_Os02g12080	3.1278
LOC_Os08g34460	3.12715
LOC_Os02g30200	3.12693
LOC_Os10g37960	3.12682
LOC_Os01g33480	3.12639
LOC_Os09g06210	3.12616
LOC_Os01g56930	3.12314
LOC_Os02g46620	3.1231
LOC_Os08g06010	3.1225
LOC_Os02g10360	3.12218
LOC_Os02g36880	3.1213
LOC_Os01g12290	3.12102
LOC_Os10g38610	3.11814
LOC_Os05g41420	3.11719
LOC_Os09g27580	3.11656
LOC_Os01g48750	3.11606
LOC_Os12g08130	3.1158
LOC_Os11g44590	3.11538
LOC_Os03g18820	3.11483
LOC_Os04g11670	3.11475
LOC_Os03g55560	3.11461
LOC_Os06g46980	3.11421
LOC_Os07g13450	3.11364
LOC_Os02g04250	3.11359
LOC_Os01g09140	3.11329
LOC_Os01g23530	3.11268
LOC_Os11g40350	3.11215
LOC_Os11g09010	3.11119
LOC_Os08g09090	3.11024
LOC_Os10g10030	3.10884
LOC_Os08g43510	3.10853
LOC_Os03g11900	3.1082
LOC_Os12g06440	3.10733
LOC_Os02g30450	3.10459
LOC_Os01g04570	3.1045
LOC_Os09g28770	3.10443
LOC_Os04g11760	3.10222
LOC_Os04g54080	3.10143
LOC_Os02g36490	3.10041
LOC_Os11g28410	3.09886
LOC_Os02g15030	3.0979
LOC_Os08g01880	3.09761
LOC_Os10g40040	3.09596
LOC_Os10g30540	3.0951
LOC_Os01g01295	3.09425
LOC_Os06g37880	3.09412
LOC_Os10g25674	3.09381
LOC_Os12g43640	3.09286
LOC_Os06g49430	3.09227
LOC_Os11g44860	3.09208
LOC_Os12g24910	3.09204
LOC_Os03g38920	3.09155
LOC_Os01g48000	3.09104
LOC_Os03g63270	3.09075
LOC_Os12g32450	3.09023
LOC_Os05g04640	3.09016
LOC_Os03g12290	3.08995
LOC_Os06g11860	3.08809
LOC_Os03g37350	3.08791
LOC_Os08g03070	3.0871
LOC_Os05g47650	3.08687
LOC_Os04g28000	3.08589
LOC_Os11g38160	3.08472
LOC_Os05g48680	3.08126
LOC_Os08g02650	3.08
LOC_Os09g11200	3.07914
LOC_Os07g27980	3.07389
LOC_Os01g61190	3.07368
LOC_Os12g29400	3.07259
LOC_Os08g09640	3.07249
LOC_Os02g31850	3.07143
LOC_Os01g55440	3.07143
[truncated: 10,626 more rows]

## Sheet: supplementary table S2
Motif	#Pros in genome	#instance in genome	Mean position	Z-score	Motif	#genes in cluster	#instance in cluster	Mean position	pValue(binormial)	Z-score
TTGACY	18170	32162	-500	-1.87	TTGACY	559	1139	-455	4.33808e-09	5.05
TTGAC	25275	60612	-505	-6.86	TTGAC	710	1985	-471	1.26743e-05	4.26
CACGTG	17960	47436	-430	50.91	CACGTG	522	1544	-357	0.000255443	19.29
TTTGACY	10423	14857	-505	-3.39	TTTGACY	345	509	-468	0.000916547	2.32
ATACGTGT	854	930	-506	-0.95	ATACGTGT	32	36	-514	0.0706154	-0.35
AAATTAGT	3187	3518	-521	-4.96	AAATTAGT	102	120	-548	0.0746935	-1.94
ACTAATTT	3187	3518	-521	-4.96	ACTAATTT	102	120	-548	0.0746935	-1.94
GCGTNNNNNNNACGC	197	200	-403	4.64	GCGTNNNNNNNACGC	10	10	-411	0.0779634	0.92
AAATTAAA	7313	8970	-517	-6.6	AAATTAAA	222	289	-549	0.0942457	-3.07
AAACAATCTA	156	159	-527	-1.31	AAACAATCTA	8	8	-466	0.104147	0.3
TAACTSGTT	301	306	-510	-0.78	TAACTSGTT	13	13	-593	0.1295	-1.21
TNCGTACAA	636	646	-505	-0.7	TNCGTACAA	23	24	-450	0.161632	0.8
CAAAACGC	637	664	-469	2.52	CAAAACGC	23	24	-352	0.194907	2.48
TCTACGTCAC	28	28	-452	0.83	TCTACGTCAC	2	2	-439	0.202572	0.28
AGAANNTTCT	853	878	-519	-2.26	AGAANNTTCT	30	30	-455	0.247791	0.78
GACACGTAGA	39	39	-457	0.87	GACACGTAGA	2	2	-160	0.324398	1.66
ACGTGTC	2753	3035	-417	15.37	ACGTGTC	90	94	-398	0.365221	3.36
TTWTACTAGT	391	397	-500	-0.2	TTWTACTAGT	13	13	-397	0.403899	1.25
AGATCGACG	270	274	-458	2.25	AGATCGACG	9	9	-419	0.430448	0.81
TTTCCCGC	611	635	-404	8.18	TTTCCCGC	20	20	-287	0.431669	3.28
ATTGGTCCACG	19	19	-501	-0.05	ATTGGTCCACG	1	1	-833	0.437076	-1.17
CAATTATTA	770	787	-517	-1.95	CAATTATTA	24	24	-561	0.482205	-1.09
AAAATATCT	1388	1440	-509	-1.58	AAAATATCT	41	43	-491	0.514875	0.13
TAACTAAC	994	1041	-499	-0.22	TAACTAAC	31	31	-453	0.525789	0.85
CATGCATG	2351	2649	-494	0.54	CATGCATG	72	78	-468	0.557252	0.89
TCTCCCGCC	421	452	-433	4.75	TCTCCCGCC	13	13	-248	0.589332	3.13
CTCCTAATT	411	419	-494	0.21	CTCCTAATT	12	12	-560	0.594725	-0.76
TACCGACAT	103	103	-557	-2.11	TACCGACAT	3	3	-387	0.595488	0.66
AAGACGTAG	71	73	-507	-0.29	AAGACGTAG	2	2	-806	0.643598	-1.52
CAATWATTG	432	445	-517	-1.46	CAATWATTG	12	12	-565	0.67567	-0.82
TAATMATTA	2387	2548	-526	-5.1	TAATMATTA	66	72	-565	0.69136	-2.02
DRCCGACNW	5347	6102	-482	4.09	DRCCGACNW	157	175	-442	0.70531	2.52
GTTAGTT	3800	4226	-515	-4.07	GTTAGTT	112	120	-513	0.715286	-0.58
CAATSATTG	236	239	-576	-4.25	CAATSATTG	6	6	-395	0.718282	0.87
TGGCCGAC	626	644	-505	-0.7	TGGCCGAC	17	17	-601	0.725638	-1.49
TGTATATAT	2012	2509	-475	3.84	TGTATATAT	61	70	-417	0.727139	2.32
CAATNATTG	666	684	-538	-3.73	CAATNATTG	18	18	-509	0.734393	-0.18
GTTTHGCAA	1077	1115	-522	-2.9	GTTTHGCAA	29	30	-613	0.738479	-2.22
CGTCAATGAA	46	46	-496	0.02	CGTCAATGAA	1	1	-630	0.751214	-0.46
TTCCCTGTT	222	223	-520	-1.19	TTCCCTGTT	5	5	-515	0.796112	-0.13
TYTCCCGCC	602	642	-420	6.81	TYTCCCGCC	16	16	-248	0.797184	3.47
TAAATGYA	3367	3698	-531	-7.2	TAAATGYA	99	102	-513	0.797736	-0.55
VCGCGB	6363	7759	-437	18.44	VCGCGB	174	219	-382	0.799855	5.98
GTGATCAC	339	345	-521	-1.55	GTGATCAC	8	8	-395	0.807832	1.01
CAAATGAA	2129	2242	-537	-6.6	CAAATGAA	59	60	-550	0.816555	-1.42
TAACTG	8515	10382	-517	-7.1	TAACTG	240	293	-525	0.833515	-1.6
RCCGACNT	3663	4098	-480	3.8	RCCGACNT	100	112	-454	0.834358	1.59
CCATTTTTGG	111	111	-432	2.39	CCATTTTTGG	2	2	-588	0.846409	-0.44
CWWWWWWWWG	15268	22692	-517	-10.5	CWWWWWWWWG	433	650	-512	0.849652	-1.42
TTGCATGACT	64	64	-504	-0.19	TTGCATGACT	1	1	-326	0.855652	0.59
ATAAAACGT	247	250	-495	0.11	ATAAAACGT	5	5	-685	0.86793	-1.46
AAGATAAGATT	66	67	-520	-0.65	AAGATAAGATT	1	1	-931	0.868172	-1.51
RYACGTGGYR	1043	1088	-430	7.71	RYACGTGGYR	26	26	-361	0.894351	2.41
CTGAAGAAGAA	75	76	-420	2.34	CTGAAGAAGAA	1	1	-184	0.899585	1.09
TTDCCWWWWWWGGH	270	271	-500	-0.16	TTDCCWWWWWWGGH	5	5	-614	0.90784	-0.93
TTWCCWWWWNNGGWW	182	183	-546	-2.3	TTWCCWWWWNNGGWW	3	3	-742	0.911872	-1.5
TGTCTC	9799	12206	-489	3.08	TGTCTC	276	336	-448	0.934189	3.19
CTCAAGTGA	199	201	-480	0.84	CTCAAGTGA	3	3	-616	0.940156	-0.71
CGCGGATC	485	517	-434	5	CGCGGATC	10	10	-393	0.944776	1.15
ACACNNG	22988	44294	-481	11.75	ACACNNG	612	1262	-462	0.948306	4.4
TGACG	20350	38225	-477	13.64	TGACG	563	1085	-458	0.949413	4.64
MACCWAMC	8864	11246	-466	11.47	MACCWAMC	237	306	-437	0.95079	3.66
GGTTAA	10225	12837	-502	-1.97	GGTTAA	271	351	-502	0.952703	-0.25
TAACAAR	10351	13266	-524	-10.84	TAACAAR	296	363	-539	0.953964	-2.75
NNWNCCAWWWWTRGWWAN	211	217	-515	-0.92	NNWNCCAWWWWTRGWWAN	3	3	-762	0.957978	-1.64
GTGGWWHG	7298	8532	-469	9.02	GTGGWWHG	199	227	-438	0.9628	3.1
ACTTTG	13455	19393	-521	-11.65	ACTTTG	355	536	-512	0.963917	-1.12
GTATGATGG	172	173	-524	-1.23	GTATGATGG	2	2	-717	0.966275	-1.08
YACGTGGC	2604	3118	-419	15.19	YACGTGGC	65	75	-420	0.976549	2.33
ACCGACA	2325	2552	-489	1.41	ACCGACA	57	58	-485	0.987213	0.33
BACGTGKM	9044	12653	-433	25.11	BACGTGKM	244	334	-431	0.989475	4.21
TCATCAC	4626	5189	-495	0.5	TCATCAC	117	126	-481	0.992651	0.65
MTCCWACC	4037	4394	-464	7.63	MTCCWACC	97	103	-510	0.995375	-0.45
TATAAA	22722	52355	-511	-11.17	TATAAA	631	1456	-515	0.996557	-2.25
AMCWAMC	20594	36358	-494	2	AMCWAMC	548	995	-497	0.997154	0.05
AAMAATCT	5202	5989	-514	-4.58	AAMAATCT	125	142	-509	0.998109	-0.49
ACTCAT	10955	14164	-523	-10.78	ACTCAT	277	365	-521	0.998115	-1.52
AAACAAA	14226	20546	-510	-6.49	AAACAAA	381	543	-509	0.998148	-0.92
CCACGTCATC	292	303	-417	4.86	CCACGTCATC	2	2	-284	0.99892	1.05
GATAAG	10747	13790	-509	-4.91	GATAAG	274	351	-532	0.998992	-2.21
ACGTGKC	6754	9219	-419	26.13	ACGTGKC	180	223	-427	0.999497	3.67
CCWWWWWWGG	1912	1993	-491	0.93	CCWWWWWWGG	35	36	-547	0.999626	-1.06
AGCCAC	10350	13226	-469	11.23	AGCCAC	269	329	-445	0.999704	3.35
AAACCCTAA	989	1029	-467	3.36	AAACCCTAA	13	14	-635	0.999764	-1.8
AGCCGCC	3839	4719	-452	10.78	AGCCGCC	95	101	-410	0.999838	3.06
CTAACCA	3169	3394	-508	-2.23	CTAACCA	66	67	-510	0.999893	-0.35
GAGTGAG	3532	3953	-446	11.19	GAGTGAG	73	80	-471	0.999921	0.83
CACCTCCA	1505	1595	-458	5.43	CACCTCCA	24	24	-388	0.999949	1.86
TGACGTGG	2227	2585	-414	14.72	TGACGTGG	43	46	-465	0.999954	0.76
AGCAGC	12973	19369	-468	14.08	AGCAGC	339	482	-435	0.999978	4.82
CACCTG	9081	11373	-465	11.9	CACCTG	212	267	-440	0.999979	3.3
CCAATGT	2901	3112	-526	-5.63	CCAATGT	56	56	-539	0.999986	-1.07
WGATAR	27006	75107	-525	-26.76	WGATAR	675	1862	-525	0.999991	-4.05
CAACA	27344	74880	-518	-20.04	CAACA	702	1905	-509	0.999991	-1.58
GGGCC	19845	49186	-401	74.27	GGGCC	422	813	-453	0.999992	4.51
CCNNNNNNNNNNNNCCACG	4046	4646	-407	21.4	CCNNNNNNNNNNNNCCACG	85	91	-418	0.999993	2.47
WAACCA	22803	44315	-500	-2.19	WAACCA	582	1041	-496	0.999993	0.22
CCGAC	17895	34927	-471	16.95	CCGAC	434	778	-446	0.999993	5.09
GCCGCC	13197	36650	-456	27.38	GCCGCC	284	514	-453	0.999994	3.55
CACATG	15611	23120	-503	-3.17	CACATG	376	565	-497	0.999994	0.08
CATGTG	15611	23120	-503	-3.17	CATGTG	376	565	-497	0.999994	0.08
RCCGAC	12949	20281	-476	10.43	RCCGAC	328	475	-461	0.999995	2.81
CCGTCG	9533	15393	-462	15.15	CCGTCG	216	319	-482	0.999996	0.99
GGCCCAWWW	3869	4827	-338	38.54	GGCCCAWWW	55	60	-468	0.999998	0.77
AAACCCTA	2654	2935	-430	12.66	AAACCCTA	39	41	-499	0.999998	-0.03
TTDCCWWWWWWGGHAA	23	23	-585	-1.46	TTDCCWWWWWWGGHAA	0	0	0	1	0
CCATTTTTAGT	44	45	-493	0.09	CCATTTTTAGT	0	0	0	1	0
NTTDCCWWWWNNGGWAAN	47	47	-573	-1.81	NTTDCCWWWWNNGGWAAN	0	0	0	1	0
CCAATTTAATGG	5	5	-444	0.41	CCAATTTAATGG	0	0	0	1	0
TTWCYAWWWWTRGWAA	20	20	-557	-0.93	TTWCYAWWWWTRGWAA	0	0	0	1	0
CCATTTTTAG	139	143	-466	1.29	CCATTTTTAG	0	0	0	1	0

## Sheet: supplementary table S3
Up-regulated TFs				Down-regulated TFs
Locus id	Expression leves (14 days after to 5 days before)	TF family		Locus id	Expression leves (14 days after to 5 days before)	TF family
LOC_Os04g43910	4.09588	ARF		LOC_Os04g36054	0.39078	ARF
LOC_Os03g60570	74.9581	C2H2		LOC_Os04g57610	0.335706	ARF
LOC_Os03g32230	47.4135	C2H2		LOC_Os01g54990	0.333039	ARF
LOC_Os11g47630	28.5648	C2H2		LOC_Os11g32110	0.210156	ARF
LOC_Os12g39400	26.4587	C2H2		LOC_Os08g40900	0.182556	ARF
LOC_Os04g46680	14.2114	C2H2		LOC_Os11g25610	0.5	C2H2
LOC_Os08g44830	11.1752	C2H2		LOC_Os09g10980	0.454655	C2H2
LOC_Os05g37190	5.52401	C2H2		LOC_Os09g13680	0.454655	C2H2
LOC_Os03g60560	5.13196	C2H2		LOC_Os03g13400	0.443446	C2H2
LOC_Os03g55540	3.52456	C2H2		LOC_Os02g57790	0.43299	C2H2
LOC_Os01g63980	3.30774	C2H2		LOC_Os07g39310	0.419669	C2H2
LOC_Os12g07280	2.71555	C2H2		LOC_Os06g07020	0.402767	C2H2
LOC_Os07g38240	2.53008	C2H2		LOC_Os01g66570	0.370968	C2H2
LOC_Os03g32220	2.42844	C2H2		LOC_Os07g40950	0.242188	C2H2
LOC_Os02g36360	2.17185	C2H2		LOC_Os11g47620	0.208511	C2H2
LOC_Os01g39040	3.1336	LOB		LOC_Os04g08290	0.202415	C2H2
LOC_Os07g48450	88.7511	NAC		LOC_Os05g14130	0.188555	C2H2
LOC_Os01g64310	54.0921	NAC		LOC_Os09g27650	0.164326	C2H2
LOC_Os05g37080	18.2148	NAC		LOC_Os04g47860	0.132473	C2H2
LOC_Os01g60020	14.9719	NAC		LOC_Os09g38340	0.12845	C2H2
LOC_Os07g04560	13.6774	NAC		LOC_Os09g26210	0.109078	C2H2
LOC_Os12g41680	12.403	NAC		LOC_Os06g40960	0.0606207	C2H2
LOC_Os06g46270	12.021	NAC		LOC_Os05g37190	0.0534889	C2H2
LOC_Os03g21060	10.3252	NAC		LOC_Os01g68160	0.0327984	C2H2
LOC_Os12g05990	7.1774	NAC		LOC_Os01g63980	0.0303104	C2H2
LOC_Os12g03040	6.01561	NAC		LOC_Os08g44050	0.0264684	C2H2
LOC_Os11g03300	6.01561	NAC		LOC_Os08g39390	0.0174867	C2H2
LOC_Os03g60080	5.94403	NAC		LOC_Os01g01960	0.190065	GeBP
LOC_Os11g05614	5.89168	NAC		LOC_Os05g34450	0.4574	LOB
LOC_Os02g34970	5.45113	NAC		LOC_Os03g33090	0.441926	LOB
LOC_Os03g56580	5.10813	NAC		LOC_Os01g66590	0.391863	LOB
LOC_Os02g15340	4.85417	NAC		LOC_Os03g05510	0.390977	LOB
LOC_Os10g42130	4.49986	NAC		LOC_Os01g39180	0.330793	LOB
LOC_Os02g06950	4.33017	NAC		LOC_Os06g33940	0.476248	NAC
LOC_Os03g21030	4.19186	NAC		LOC_Os11g03370	0.450561	NAC
LOC_Os12g03050	4.10398	NAC		LOC_Os08g02160	0.43372	NAC
LOC_Os06g51070	3.35096	NAC		LOC_Os03g04070	0.424989	NAC
LOC_Os07g48550	3.14845	NAC		LOC_Os01g09550	0.399589	NAC
LOC_Os02g36880	3.1213	NAC		LOC_Os10g33760	0.378072	NAC
LOC_Os05g34830	2.91708	NAC		LOC_Os08g01330	0.362935	NAC
LOC_Os01g15640	2.91054	NAC		LOC_Os07g13920	0.36136	NAC
LOC_Os04g52810	2.89537	NAC		LOC_Os01g59640	0.310484	NAC
LOC_Os10g27360	2.68435	NAC		LOC_Os12g22940	0.286104	NAC
LOC_Os07g37920	2.54948	NAC		LOC_Os09g24560	0.277205	NAC
LOC_Os10g21560	2.52474	NAC		LOC_Os02g56600	0.261987	NAC
LOC_Os07g12340	2.45094	NAC		LOC_Os08g33910	0.23887	NAC
LOC_Os01g66120	2.31605	NAC		LOC_Os09g38010	0.223148	NAC
LOC_Os09g32040	2.29348	NAC		LOC_Os12g23090	0.21281	NAC
LOC_Os12g29330	2.11578	NAC		LOC_Os03g03540	0.192513	NAC
LOC_Os01g72490	2.32183	SRS		LOC_Os08g02300	0.178124	NAC
LOC_Os04g28000	3.08589	ABI3VP1		LOC_Os08g10080	0.165192	NAC
LOC_Os03g42230	2.1822	ABI3VP1		LOC_Os01g29840	0.13364	NAC
LOC_Os06g03670	59.5403	AP2-EREBP		LOC_Os06g04090	0.0349503	NAC
LOC_Os03g08460	35.9688	AP2-EREBP		LOC_Os01g67830	0.398833	ABI3VP1
LOC_Os08g36920	25.3482	AP2-EREBP		LOC_Os06g09420	0.205186	ABI3VP1
LOC_Os09g28440	23.5976	AP2-EREBP		LOC_Os01g51610	0.199752	ABI3VP1
LOC_Os09g35030	21.7808	AP2-EREBP		LOC_Os01g52540	0.160796	ABI3VP1
LOC_Os03g09170	18.5041	AP2-EREBP		LOC_Os02g38470	0.124481	ABI3VP1
LOC_Os02g45450	16.8975	AP2-EREBP		LOC_Os01g04750	0.497951	AP2-EREBP
LOC_Os02g43790	13.6483	AP2-EREBP		LOC_Os08g27220	0.497191	AP2-EREBP
LOC_Os09g35010	13.5423	AP2-EREBP		LOC_Os05g32270	0.470699	AP2-EREBP
LOC_Os05g34730	10.7914	AP2-EREBP		LOC_Os07g47330	0.369697	AP2-EREBP
LOC_Os01g73770	8.91153	AP2-EREBP		LOC_Os04g46440	0.361518	AP2-EREBP
LOC_Os06g10780	8.17901	AP2-EREBP		LOC_Os05g49010	0.345588	AP2-EREBP
LOC_Os03g22170	7.82317	AP2-EREBP		LOC_Os05g37640	0.340909	AP2-EREBP
LOC_Os02g45420	7.22932	AP2-EREBP		LOC_Os06g36000	0.215769	AP2-EREBP
LOC_Os02g52670	7.02746	AP2-EREBP		LOC_Os02g29550	0.207519	AP2-EREBP
LOC_Os10g41330	6.58229	AP2-EREBP		LOC_Os04g55970	0.204659	AP2-EREBP
LOC_Os03g64260	6.54592	AP2-EREBP		LOC_Os09g26420	0.204366	AP2-EREBP
LOC_Os05g41780	6.34611	AP2-EREBP		LOC_Os02g13710	0.184223	AP2-EREBP
LOC_Os01g21120	5.35163	AP2-EREBP		LOC_Os04g46400	0.0910995	AP2-EREBP
LOC_Os06g07030	4.19436	AP2-EREBP		LOC_Os03g05590	0.0272634	AP2-EREBP
LOC_Os01g04800	4.02663	AP2-EREBP		LOC_Os07g03250	0.0103106	AP2-EREBP
LOC_Os07g47790	3.84739	AP2-EREBP		LOC_Os02g03690	0.134374	BES1
LOC_Os04g52090	3.83677	AP2-EREBP		LOC_Os10g23050	0.492268	bHLH
LOC_Os03g08470	3.80963	AP2-EREBP		LOC_Os12g40730	0.482456	bHLH
LOC_Os02g32140	3.80605	AP2-EREBP		LOC_Os01g72370	0.455516	bHLH
LOC_Os07g42510	3.75432	AP2-EREBP		LOC_Os02g13670	0.427403	bHLH
LOC_Os06g09790	3.70642	AP2-EREBP		LOC_Os11g39000	0.420455	bHLH
LOC_Os05g41760	3.63557	AP2-EREBP		LOC_Os01g18870	0.401084	bHLH
LOC_Os01g07120	3.39811	AP2-EREBP		LOC_Os09g29360	0.397228	bHLH
LOC_Os07g22770	3.16706	AP2-EREBP		LOC_Os01g18290	0.390852	bHLH
LOC_Os06g11860	3.08809	AP2-EREBP		LOC_Os04g50090	0.385802	bHLH
LOC_Os05g47650	3.08687	AP2-EREBP		LOC_Os07g36460	0.379968	bHLH
LOC_Os02g06330	2.83049	AP2-EREBP		LOC_Os09g32510	0.374658	bHLH
LOC_Os05g28350	2.7619	AP2-EREBP		LOC_Os02g47660	0.330378	bHLH
LOC_Os05g29810	2.65545	AP2-EREBP		LOC_Os05g46370	0.31383	bHLH
LOC_Os06g09717	2.6	AP2-EREBP		LOC_Os03g04310	0.303082	bHLH
LOC_Os04g46220	2.55719	AP2-EREBP		LOC_Os03g10770	0.298978	bHLH
LOC_Os03g08490	2.43814	AP2-EREBP		LOC_Os08g36740	0.286738	bHLH
LOC_Os06g06540	2.28795	AP2-EREBP		LOC_Os01g38610	0.280804	bHLH
LOC_Os02g54050	2.28729	AP2-EREBP		LOC_Os10g39750	0.247325	bHLH
LOC_Os05g32890	3.03788	ARR-B		LOC_Os09g25040	0.22495	bHLH
LOC_Os07g39220	5.57034	BES1		LOC_Os03g15440	0.220126	bHLH
LOC_Os01g10610	4.30636	BES1		LOC_Os03g46790	0.203704	bHLH
LOC_Os05g11070	31.7368	bHLH		LOC_Os03g26210	0.194042	bHLH
LOC_Os01g09990	30.1144	bHLH		LOC_Os06g12210	0.158305	bHLH
LOC_Os01g50940	29.5685	bHLH		LOC_Os03g56950	0.153137	bHLH
LOC_Os01g39330	22.4224	bHLH		LOC_Os08g41320	0.0830156	bHLH
LOC_Os04g23550	17.1443	bHLH		LOC_Os01g39580	0.0777778	bHLH
LOC_Os03g53020	16.0263	bHLH		LOC_Os03g12760	0.0716822	bHLH
LOC_Os01g09930	11.4905	bHLH		LOC_Os06g30090	0.0374273	bHLH
LOC_Os02g49480	7.45215	bHLH		LOC_Os02g14910	0.425248	bZIP
LOC_Os08g38210	4.66958	bHLH		LOC_Os12g09250	0.421829	bZIP
LOC_Os02g12820	3.96795	bHLH		LOC_Os07g48660	0.37827	bZIP
LOC_Os10g42430	3.80558	bHLH		LOC_Os01g58760	0.353465	bZIP
LOC_Os01g11910	2.9049	bHLH		LOC_Os06g39960	0.293244	bZIP
LOC_Os01g06640	2.86605	bHLH		LOC_Os09g28310	0.277579	bZIP
LOC_Os09g28210	2.76031	bHLH		LOC_Os02g49560	0.256345	bZIP
LOC_Os12g41650	2.6592	bHLH		LOC_Os01g59760	0.217019	bZIP
LOC_Os06g37410	2.46832	bHLH		LOC_Os02g03580	0.144356	bZIP
LOC_Os01g67480	2.36398	bHLH		LOC_Os12g40920	0.103696	bZIP
LOC_Os06g09370	2.10564	bHLH		LOC_Os01g64020	0.0884354	bZIP
LOC_Os02g35660	2.0359	bHLH		LOC_Os06g15330	0.439018	C2C2-CO-like
LOC_Os03g19370	44.0291	bZIP		LOC_Os04g42020	0.319075	C2C2-CO-like
LOC_Os06g41100	7.40296	bZIP		LOC_Os03g50310	0.254398	C2C2-CO-like
LOC_Os08g07970	3.65891	bZIP		LOC_Os03g07360	0.478597	C2C2-Dof
LOC_Os07g44950	2.97619	bZIP		LOC_Os03g16850	0.47775	C2C2-Dof
LOC_Os08g26880	2.74877	bZIP		LOC_Os03g60630	0.402802	C2C2-Dof
LOC_Os02g09830	2.7287	bZIP		LOC_Os02g49440	0.271838	C2C2-Dof
LOC_Os02g03580	2.66436	bZIP		LOC_Os04g58190	0.235084	C2C2-Dof
LOC_Os05g03860	2.53686	bZIP		LOC_Os01g17000	0.0320776	C2C2-Dof
LOC_Os03g58250	2.47527	bZIP		LOC_Os07g48570	0.0239085	C2C2-Dof
LOC_Os01g11350	2.38043	bZIP		LOC_Os12g42970	0.44833	C2C2-GATA
LOC_Os05g37170	2.01968	bZIP		LOC_Os10g32070	0.38787	C2C2-GATA
LOC_Os01g55340	3.61344	C2C2-Dof		LOC_Os01g24070	0.347905	C2C2-GATA
LOC_Os01g48290	3.36197	C2C2-Dof		LOC_Os06g37450	0.320214	C2C2-GATA
LOC_Os02g56250	3.02752	C2C2-GATA		LOC_Os02g12790	0.159502	C2C2-GATA
LOC_Os03g02160	2.81452	C3H		LOC_Os05g06340	0.113774	C2C2-GATA
LOC_Os05g03760	2.81223	C3H		LOC_Os03g44710	0.304579	C2C2-YABBY
LOC_Os07g39440	2.73494	C3H		LOC_Os07g06620	0.245316	C2C2-YABBY
LOC_Os01g69910	2.48725	CAMTA		LOC_Os09g31482	0.497747	C3H
LOC_Os02g49370	3.53801	CCAAT		LOC_Os03g21140	0.494614	C3H
LOC_Os05g23910	2.64808	CCAAT		LOC_Os01g39100	0.468729	C3H
LOC_Os01g19130	2.92058	DBP		LOC_Os01g15300	0.438751	C3H
LOC_Os07g48630	4.42961	EIL		LOC_Os07g48410	0.391302	C3H
LOC_Os02g31850	3.07143	FAR1		LOC_Os10g25220	0.35249	C3H
LOC_Os08g32440	2.60746	FAR1		LOC_Os05g10670	0.278942	C3H
LOC_Os07g18840	2.26943	FAR1		LOC_Os01g68860	0.172453	C3H
LOC_Os02g26780	2.21831	FAR1		LOC_Os01g09620	0.140039	C3H
LOC_Os10g34884	2.08589	FAR1		LOC_Os10g11580	0.45975	CCAAT
LOC_Os06g45890	7.69341	G2-like		LOC_Os01g01290	0.453267	CCAAT
LOC_Os02g07170	6.10816	G2-like		LOC_Os03g14669	0.447682	CCAAT
LOC_Os11g01480	5.85801	G2-like		LOC_Os08g33100	0.366274	CCAAT
LOC_Os12g01490	5.71599	G2-like		LOC_Os12g34510	0.366274	CCAAT
LOC_Os02g22020	2.69629	G2-like		LOC_Os03g29970	0.318719	CCAAT
LOC_Os11g47870	11.4284	GRAS		LOC_Os08g07740	0.275969	CCAAT
LOC_Os03g51330	3.20556	GRAS		LOC_Os05g23910	0.21297	CCAAT
LOC_Os02g10360	3.12218	GRAS		LOC_Os10g25850	0.126531	CCAAT
LOC_Os07g36170	2.77694	GRAS		LOC_Os01g48700	0.476871	E2F-DP
LOC_Os01g62460	2.76911	GRAS		LOC_Os02g36510	0.149957	EIL
LOC_Os09g21180	2.44777	HB		LOC_Os07g17160	0.0424901	EIL
LOC_Os03g47730	2.43617	HB		LOC_Os10g19270	0.490446	FAR1
LOC_Os03g08960	2.27316	HB		LOC_Os12g12380	0.464621	FAR1
LOC_Os07g48560	2.0636	HB		LOC_Os11g14020	0.453707	FAR1
LOC_Os09g28354	10.0821	HSF		LOC_Os05g30720	0.447761	FAR1
LOC_Os05g45410	7.98313	HSF		LOC_Os11g45530	0.423888	FAR1
LOC_Os03g12370	4.25832	HSF		LOC_Os03g37920	0.364298	FAR1
LOC_Os06g06750	45.9606	MADS		LOC_Os11g05340	0.238095	FAR1
LOC_Os01g23760	2.54008	MADS		LOC_Os05g30310	0.226352	FAR1
LOC_Os02g41510	28.1079	MYB		LOC_Os04g04400	0.224144	FAR1
LOC_Os04g43680	27.4183	MYB		LOC_Os03g06860	0.22124	FAR1
LOC_Os08g33150	17.1599	MYB		LOC_Os02g01950	0.219231	FAR1
LOC_Os01g64360	13.3303	MYB		LOC_Os03g08370	0.210448	FAR1
LOC_Os09g23620	10.0365	MYB		LOC_Os03g12490	0.203767	FAR1
LOC_Os03g20090	7.9689	MYB		LOC_Os05g40680	0.182395	FAR1
LOC_Os01g50110	6.35606	MYB		LOC_Os06g42520	0.179315	FAR1
LOC_Os11g45740	6.26695	MYB		LOC_Os02g39520	0.173482	FAR1
LOC_Os05g48010	5.88445	MYB		LOC_Os06g42420	0.172418	FAR1
LOC_Os07g37210	4.67256	MYB		LOC_Os05g39480	0.166032	FAR1
LOC_Os01g65370	4.58507	MYB		LOC_Os11g11220	0.163842	FAR1
LOC_Os02g40530	4.21388	MYB		LOC_Os11g19030	0.13946	FAR1
LOC_Os06g43090	4.06706	MYB		LOC_Os08g15510	0.133989	FAR1
LOC_Os01g19330	3.65823	MYB		LOC_Os11g02964	0.133774	FAR1
LOC_Os12g37690	3.38272	MYB		LOC_Os01g63380	0.12854	FAR1
LOC_Os02g09480	3.36309	MYB		LOC_Os06g32530	0.125514	FAR1
LOC_Os01g49160	3.03831	MYB		LOC_Os01g06852	0.102401	FAR1
LOC_Os07g48870	2.62437	MYB		LOC_Os07g46900	0.100509	FAR1
LOC_Os01g03720	2.21019	MYB		LOC_Os10g14040	0.0927328	FAR1
LOC_Os12g07640	2.07628	MYB		LOC_Os12g18910	0.0575758	FAR1
LOC_Os05g37060	2.07593	MYB		LOC_Os05g39790	0.0535955	FAR1
LOC_Os05g07010	29.7656	MYB-related		LOC_Os08g33270	0.0490579	FAR1
LOC_Os02g42850	5.74712	MYB-related		LOC_Os06g28150	0.0479798	FAR1
LOC_Os03g19630	2.27083	MYB-related		LOC_Os04g22990	0.022792	FAR1
LOC_Os01g12690	9.9626	OFP		LOC_Os12g05940	0.0138896	FAR1
LOC_Os03g10150	3.70022	OFP		LOC_Os07g42400	0.00822532	FAR1
LOC_Os02g45620	2.93081	OFP		LOC_Os12g03070	0.107156	FHA
LOC_Os04g37510	2.20739	OFP		LOC_Os11g03390	0.0519197	FHA
LOC_Os10g30880	13.806	Orphans		LOC_Os03g58640	0.0403617	FHA
LOC_Os07g15540	3.22152	Orphans		LOC_Os05g40960	0.469278	G2-like
LOC_Os12g10660	2.85673	Orphans		LOC_Os08g33750	0.456066	G2-like
LOC_Os04g57720	2.25616	Orphans		LOC_Os01g08160	0.454674	G2-like
LOC_Os06g08400	2.12322	Orphans		LOC_Os07g48596	0.379459	G2-like
LOC_Os06g45540	4.63964	PLATZ		LOC_Os07g02800	0.360025	G2-like
LOC_Os10g42410	3.63984	PLATZ		LOC_Os02g46940	0.330106	G2-like
LOC_Os01g37100	2.06356	RWP-RK		LOC_Os06g24070	0.294557	G2-like
LOC_Os02g08070	2.69206	SBP		LOC_Os12g39640	0.179483	G2-like
LOC_Os01g18850	2.24407	SBP		LOC_Os10g32600	0.116676	G2-like
LOC_Os08g43160	2.8324	TCP		LOC_Os03g45194	0.014682	G2-like
LOC_Os04g32480	139.384	Tify		LOC_Os05g31420	0.490146	GRAS
LOC_Os03g08310	48.3888	Tify		LOC_Os11g04570	0.480948	GRAS
LOC_Os10g25230	45.1339	Tify		LOC_Os12g04370	0.480948	GRAS
LOC_Os03g08330	35.3669	Tify		LOC_Os06g01620	0.440057	GRAS
LOC_Os03g08320	27.0492	Tify		LOC_Os01g71970	0.437063	GRAS
LOC_Os10g25290	24.9694	Tify		LOC_Os07g39820	0.408285	GRAS
LOC_Os03g28940	5.1196	Tify		LOC_Os06g03710	0.346021	GRAS
LOC_Os08g33160	2.95993	Tify		LOC_Os11g31100	0.226942	GRAS
LOC_Os05g48690	5.64465	Trihelix		LOC_Os06g10900	0.185421	GRAS
LOC_Os05g48670	2.85488	TUB		LOC_Os05g31380	0.0366767	GRAS
LOC_Os02g53100	63.815	WRKY		LOC_Os02g47280	0.245503	GRF
LOC_Os02g26430	46.6544	WRKY		LOC_Os12g29980	0.184593	GRF
LOC_Os11g29870	31.7293	WRKY		LOC_Os06g02560	0.00981176	GRF
LOC_Os05g39720	30.0186	WRKY		LOC_Os09g29460	0.471256	HB
LOC_Os06g44010	28.104	WRKY		LOC_Os08g04190	0.42554	HB
LOC_Os01g40430	24.2324	WRKY		LOC_Os04g55590	0.385382	HB
LOC_Os01g53040	20.812	WRKY		LOC_Os06g36680	0.376404	HB
LOC_Os05g25700	18.494	WRKY		LOC_Os01g60270	0.365657	HB
LOC_Os01g61080	16.205	WRKY		LOC_Os04g46350	0.357246	HB
LOC_Os02g08440	15.0509	WRKY		LOC_Os07g24350	0.339623	HB
LOC_Os09g25060	14.6374	WRKY		LOC_Os03g56110	0.331862	HB
LOC_Os01g53260	13.7	WRKY		LOC_Os03g01890	0.298446	HB
LOC_Os01g09080	12.4513	WRKY		LOC_Os03g56140	0.273224	HB
LOC_Os05g46020	10.6803	WRKY		LOC_Os03g55990	0.207127	HB
LOC_Os01g60640	9.0329	WRKY		LOC_Os06g01934	0.186567	HB
LOC_Os01g46800	8.71448	WRKY		LOC_Os03g52239	0.184081	HB
LOC_Os01g43550	7.20287	WRKY		LOC_Os11g06020	0.155675	HB
LOC_Os01g60600	5.99512	WRKY		LOC_Os08g08820	0.118815	HB
LOC_Os07g02060	5.69716	WRKY		LOC_Os01g47710	0.111723	HB
LOC_Os08g29660	5.22846	WRKY		LOC_Os04g53540	0.104837	HB
LOC_Os05g50700	5.21256	WRKY		LOC_Os03g12860	0.0974529	HB
LOC_Os07g48260	5.00153	WRKY		LOC_Os10g33960	0.0391455	HB
LOC_Os01g40260	4.96494	WRKY		LOC_Os05g25600	0.03448	HB
LOC_Os05g50610	4.88696	WRKY		LOC_Os05g38120	0.00934469	HB
LOC_Os03g20550	4.87008	WRKY		LOC_Os07g08140	0.447584	HSF
LOC_Os09g16510	4.74959	WRKY		LOC_Os06g36930	0.396694	HSF
LOC_Os03g55080	4.55756	WRKY		LOC_Os08g43334	0.224794	HSF
LOC_Os05g49620	4.39425	WRKY		LOC_Os03g53340	0.144427	HSF
LOC_Os05g27730	4.36357	WRKY		LOC_Os03g06630	0.0523546	HSF
LOC_Os09g25070	3.9861	WRKY		LOC_Os12g32620	0.0643777	LIM
LOC_Os05g09020	3.77704	WRKY		LOC_Os08g02070	0.476486	MADS
LOC_Os05g49210	3.21552	WRKY		LOC_Os06g23950	0.4689	MADS
LOC_Os05g04640	3.09016	WRKY		LOC_Os02g07430	0.447284	MADS
LOC_Os12g02420	3.02894	WRKY		LOC_Os03g54170	0.443958	MADS
LOC_Os01g18584	2.9051	WRKY		LOC_Os12g10520	0.433333	MADS
LOC_Os04g21950	2.73427	WRKY		LOC_Os04g38770	0.43203	MADS
LOC_Os01g54600	2.71299	WRKY		LOC_Os05g11380	0.396825	MADS
LOC_Os11g45850	2.65502	WRKY		LOC_Os01g68560	0.376704	MADS
LOC_Os06g06360	2.60442	WRKY		LOC_Os03g37670	0.376389	MADS
LOC_Os04g51560	2.58721	WRKY		LOC_Os07g41370	0.286138	MADS
LOC_Os01g14440	2.57981	WRKY		LOC_Os01g52680	0.274194	MADS
LOC_Os11g02480	2.56295	WRKY		LOC_Os12g31748	0.218412	MADS
LOC_Os01g43650	2.49028	WRKY		LOC_Os08g38590	0.119093	MADS
LOC_Os08g13840	2.3986	WRKY		LOC_Os03g54160	0.0860166	MADS
LOC_Os01g60490	2.38017	WRKY		LOC_Os05g11414	0.0248016	MADS
LOC_Os03g53050	2.20618	WRKY		LOC_Os06g45650	0.00940246	MADS
LOC_Os01g74140	2.1413	WRKY		LOC_Os09g38720	0.452178	mTERF
LOC_Os11g03420	2.71729	zf-HD		LOC_Os03g24590	0.336176	mTERF
LOC_Os12g03110	2.71729	zf-HD		LOC_Os02g51450	0.244593	mTERF
				LOC_Os01g52410	0.474647	MYB
				LOC_Os11g10130	0.462609	MYB
				LOC_Os07g43580	0.459063	MYB
				LOC_Os03g56090	0.436194	MYB
				LOC_Os04g42950	0.417492	MYB
				LOC_Os05g49310	0.388489	MYB
				LOC_Os07g12130	0.376847	MYB
				LOC_Os06g10350	0.317804	MYB
				LOC_Os03g19120	0.307295	MYB
				LOC_Os01g19970	0.291643	MYB
				LOC_Os06g14670	0.260683	MYB
				LOC_Os02g02370	0.143066	MYB
				LOC_Os05g03550	0.12082	MYB
				LOC_Os01g18240	0.115191	MYB
				LOC_Os04g50770	0.0378323	MYB
				LOC_Os02g41510	0.0378323	MYB
				LOC_Os03g18480	0.0253394	MYB
				LOC_Os01g12860	0.00770452	MYB
				LOC_Os02g17190	0.485561	MYB-related
				LOC_Os05g50340	0.446355	MYB-related
				LOC_Os11g47460	0.433554	MYB-related
				LOC_Os05g37050	0.402863	MYB-related
				LOC_Os08g06110	0.338682	MYB-related
				LOC_Os01g34060	0.306296	MYB-related
				LOC_Os01g44390	0.260811	MYB-related
				LOC_Os05g10690	0.234382	MYB-related
				LOC_Os01g47370	0.212408	MYB-related
				LOC_Os02g47744	0.192475	MYB-related
				LOC_Os10g41260	0.164175	MYB-related
				LOC_Os07g26150	0.130019	MYB-related
				LOC_Os05g51160	0.07029	MYB-related
				LOC_Os01g43230	0.0503555	MYB-related
				LOC_Os06g51260	0.0380547	MYB-related
				LOC_Os01g43180	0.015494	MYB-related
				LOC_Os03g43800	0.0134755	MYB-related
				LOC_Os11g05780	0.39488	OFP
				LOC_Os03g06350	0.369135	OFP
				LOC_Os10g38880	0.365962	OFP
				LOC_Os01g40970	0.35307	OFP
				LOC_Os04g48830	0.348468	OFP
				LOC_Os05g36970	0.309196	OFP
				LOC_Os03g21870	0.214073	OFP
				LOC_Os01g60810	0.165871	OFP
				LOC_Os02g45620	0.04947	OFP
				LOC_Os06g08450	0.491561	Orphans
				LOC_Os04g41560	0.482072	Orphans
				LOC_Os06g49880	0.476065	Orphans
				LOC_Os05g11510	0.45542	Orphans
				LOC_Os08g28900	0.361702	Orphans
				LOC_Os02g05470	0.29067	Orphans
				LOC_Os08g26990	0.242143	Orphans
				LOC_Os04g36070	0.237928	Orphans
				LOC_Os02g35180	0.218768	Orphans
				LOC_Os02g28680	0.199911	Orphans
				LOC_Os01g72330	0.162621	Orphans
				LOC_Os05g51690	0.158479	Orphans
				LOC_Os08g28950	0.103343	Orphans
				LOC_Os10g41100	0.0893726	Orphans
				LOC_Os10g32900	0.0313467	Orphans
				LOC_Os07g15770	0.0165505	Orphans
				LOC_Os06g05350	0.428742	PBF-2
				LOC_Os02g07650	0.337325	PLATZ
				LOC_Os01g33370	0.100586	PLATZ
				LOC_Os09g37710	0.273735	RWP-RK
				LOC_Os04g47640	0.221362	RWP-RK
				LOC_Os06g12360	0.0247359	RWP-RK
				LOC_Os08g41940	0.404648	SBP
				LOC_Os04g56170	0.337778	SBP
				LOC_Os01g69830	0.266426	SBP
				LOC_Os02g07780	0.225165	SBP
				LOC_Os08g40260	0.224409	SBP
				LOC_Os09g31438	0.218778	SBP
				LOC_Os09g32944	0.218778	SBP
				LOC_Os06g49010	0.189695	SBP
				LOC_Os07g32170	0.152884	SBP
				LOC_Os02g04680	0.12629	SBP
				LOC_Os06g45310	0.0547545	SBP
				LOC_Os04g46580	0.0218778	SBP
				LOC_Os08g39890	0.0198889	SBP
				LOC_Os11g30370	0.0182315	SBP
				LOC_Os05g50930	0.267197	Sigma70-like
				LOC_Os06g12230	0.45298	TCP
				LOC_Os01g11550	0.452646	TCP
				LOC_Os12g42190	0.420486	TCP
				LOC_Os02g51280	0.395973	TCP
				LOC_Os01g69980	0.394297	TCP
				LOC_Os12g07480	0.353391	TCP
				LOC_Os01g55750	0.281811	TCP
				LOC_Os03g57190	0.198508	TCP
				LOC_Os05g43760	0.152218	TCP
				LOC_Os10g25250	0.0456496	Tify
				LOC_Os07g42370	0.0343654	Tify
				LOC_Os04g45750	0.447215	Trihelix
				LOC_Os03g02240	0.41044	Trihelix
				LOC_Os02g01380	0.256503	Trihelix
				LOC_Os02g43300	0.0528172	Trihelix
				LOC_Os10g37240	0.0106645	Trihelix
				LOC_Os02g47640	0.417184	TUB
				LOC_Os02g08310	0.392638	TUB
				LOC_Os04g59130	0.220695	TUB
				LOC_Os05g42290	0.381605	ULT
				LOC_Os01g57240	0.0330443	ULT
				LOC_Os04g39570	0.442641	WRKY
				LOC_Os12g02400	0.381555	WRKY
				LOC_Os11g02470	0.381555	WRKY
				LOC_Os10g42850	0.373626	WRKY
				LOC_Os08g38990	0.335273	WRKY
				LOC_Os03g33012	0.315952	WRKY
				LOC_Os11g02540	0.304169	WRKY
				LOC_Os02g43560	0.269954	WRKY
				LOC_Os01g08710	0.194152	WRKY
				LOC_Os05g03900	0.175128	WRKY
				LOC_Os12g02470	0.120198	WRKY
				LOC_Os03g55080	0.0403617	WRKY
				LOC_Os12g10630	0.335255	zf-HD
				LOC_Os02g47770	0.329512	zf-HD
				LOC_Os08g34010	0.296533	zf-HD
				LOC_Os09g29130	0.236129	zf-HD
				LOC_Os05g50310	0.222436	zf-HD

## Sheet: supplementary table S4
WRKY
Id	ABA0h	ABA1h	ABA3h	ABA6h	ABA12h	BRs0h	BRs1h	BRs3h	BRs6h	BRs12h	CK0h	CK1h	CK3h	CK6h	CK12h	Aux0h	Aux1h	Aux3h	Aux6h	Aux12h	GA0h	GA1h	GA3h	GA6h	GA12h	JA0h	JA1h	JA3h	JA6h	JA12h
LOC_Os01g09080	0.90863	0.660936	0.475844	0.633886	0.452007	0.90863	0.741819	1.0263	0.927981	0.791241	0.90863	0.667723	0.862678	0.796992	0.697464	0.90863	1.10119	1.04691	0.683822	0.710168	0.90863	0.993295	0.891622	1.40912	1.2327	0.90863	2.24513	5.03093	4.81218	4.18917
LOC_Os01g14440	1.20124	1.5846	1.71185	2.78768	1.75364	1.20124	0.918568	0.978463	0.921695	1.02123	1.20124	0.785232	0.92437	0.97186	0.77537	1.20124	0.971656	1.23488	1.2923	1.06145	1.20124	0.999536	1.01619	0.969841	1.18115	1.20124	0.878287	1.26338	1.72377	1.86015
LOC_Os01g40260	2.35155	1.42828	1.74987	7.25703	5.20421	2.35155	1.22022	0.420951	0.672077	0.647478	2.35155	1.12925	1.46098	1.21745	1.22778	2.35155	2.31967	0.528164	1.29659	0.984886	2.35155	0.627463	1.00054	1.23343	1.12315	2.35155	0.151859	1.23029	9.55265	2.9523
LOC_Os01g43550	1.28755	0.81744	0.869568	0.984825	2.77287	1.28755	1.05598	1.01322	1.18476	1.21285	1.28755	1.38139	1.14683	0.748366	0.474171	1.28755	1.07981	0.67229	0.519879	0.779885	1.28755	1.12393	0.957088	0.911517	1.07842	1.28755	1.60548	0.677331	0.657036	0.890525
LOC_Os01g43650	0.773326	0.96202	0.854135	3.86443	0.409932	0.773326	0.983479	0.936079	0.990394	0.953719	0.773326	0.85065	0.964173	0.877434	0.83113	0.773326	0.981997	0.915135	1.08316	0.989817	0.773326	0.806382	0.904219	1.0695	1.05596	0.773326	0.623103	0.980858	2.30059	1.06705
LOC_Os01g46800	1.12445	1.58813	1.15522	1.22254	1.21713	1.12445	1.07279	0.918733	1.53541	1.321	1.12445	1.28398	0.947067	1.24965	0.822014	1.12445	1.45406	1.07007	0.51424	0.727792	1.12445	1.49413	1.34754	1.55646	1.68129	1.12445	3.10344	2.22508	2.82246	1.40829
LOC_Os01g53040	1.12081	0.787615	0.691459	1.01409	0.343179	1.12081	0.578954	1.07956	1.54218	0.426441	1.12081	0.75681	0.44759	0.449777	0.735289	1.12081	1.76141	1.05044	1.58107	0.637789	1.12081	0.810425	0.728795	0.787671	0.566184	1.12081	1.37552	1.08081	2.30785	1.74265
LOC_Os01g53260	1.31155	1.72213	1.8687	2.07722	2.21419	1.31155	1.21247	1.3055	1.30355	1.18812	1.31155	1.59817	1.46182	1.41597	1.72373	1.31155	1.28835	1.2424	1.16919	1.32786	1.31155	1.49467	1.37548	1.32383	1.39609	1.31155	1.34537	2.07846	1.44962	1.6971
LOC_Os01g54600	1.02743	1.17737	0.80217	1.37772	0.975597	1.02743	0.712053	0.668049	0.717192	0.76387	1.02743	0.753018	0.731076	0.71053	0.620171	1.02743	0.754764	1.14621	0.934039	0.960738	1.02743	1.17403	0.856547	0.819432	0.902079	1.02743	1.00657	1.41824	1.83766	1.85127
LOC_Os01g60600	1.48592	1.33153	0.961309	1.99009	0.952472	1.48592	0.785829	2.18207	1.01249	0.453129	1.48592	0.812077	0.522414	0.98435	0.516678	1.48592	0.569969	1.29089	3.17826	1.15678	1.48592	0.438137	1.26684	0.685917	1.00512	1.48592	1.78866	2.50727	2.34794	3.21804
LOC_Os01g60640	0.542448	1.12406	1.33406	3.72769	2.1537	0.542448	0.695132	1.28594	1.29153	0.906965	0.542448	0.359369	0.724849	0.830185	0.357824	0.542448	0.873283	3.15068	4.29893	1.0316	0.542448	0.399253	0.706746	0.730534	1.28772	0.542448	2.48991	4.18603	3.85673	3.55162
LOC_Os01g61080	0.74258	1.04641	0.847485	1.178	0.737109	0.74258	0.943506	0.872241	0.968435	0.896268	0.74258	0.387596	0.654497	1.06309	0.464568	0.74258	1.24	2.80648	1.33339	0.867189	0.74258	0.432921	0.988714	1.01973	1.20864	0.74258	0.610015	0.625767	1.34579	2.11728
LOC_Os01g74140	1.86645	1.87663	1.35732	1.33997	1.492	1.86645	1.56666	1.49877	1.28937	1.89996	1.86645	1.48781	1.50605	1.61453	2.91386	1.86645	1.50177	1.63782	1.30738	1.55958	1.86645	1.94061	1.38533	1.30643	0.885949	1.86645	1.92534	2.17476	0.381454	1.99267
LOC_Os02g08440	1.02465	2.22684	1.57486	2.24286	0.836179	1.02465	0.699246	0.814626	0.66666	1.20356	1.02465	0.527337	0.645644	0.873652	0.547182	1.02465	0.606732	2.24006	1.16273	0.924174	1.02465	0.70818	0.794992	0.719766	1.07438	1.02465	1.40039	1.87071	2.14168	2.59681
LOC_Os02g26430	1.14595	2.83746	2.53158	4.17483	1.61286	1.14595	1.16615	0.8154	1.18825	1.08193	1.14595	0.864485	1.36136	1.17259	0.542787	1.14595	1.25283	1.14058	1.70536	1.1603	1.14595	0.988624	1.02274	1.13125	1.17717	1.14595	0.681815	2.05558	2.85228	2.87204
LOC_Os02g53100	0.658018	0.97661	1.15539	0.637387	0.99144	0.658018	1.3221	0.766189	0.610143	1.20824	0.658018	1.02424	0.836497	1.18059	0.349211	0.658018	0.891718	0.412852	1.35363	1.55762	0.658018	0.981028	0.943538	0.445743	1.0873	0.658018	0.325214	0.353723	0.606527	1.16378
LOC_Os03g20550	0.718254	1.02159	2.27732	3.11442	1.33037	0.718254	0.853264	1.11949	1.05594	1.21685	0.718254	0.588504	0.826339	0.966828	0.501728	0.718254	0.840372	4.38433	2.52853	1.4747	0.718254	0.592983	1.01183	0.901007	1.07899	0.718254	0.842576	3.21977	3.1318	1.82617
LOC_Os03g53050	1.1172	1.17365	1.01803	1.43739	0.970801	1.1172	0.811885	0.943488	0.965059	0.904828	1.1172	0.935755	0.839729	0.907476	0.894281	1.1172	1.04643	1.31444	1.53713	1.32124	1.1172	0.937475	1.06555	1.06761	1.24857	1.1172	0.886502	1.07308	1.66008	1.60947
LOC_Os03g55080	0.736617	1.21659	0.970056	0.592052	0.844273	0.736617	0.8943	1.44682	1.11879	0.82111	0.736617	0.806689	1.11141	0.666642	1.01163	0.736617	0.748868	0.894447	0.847272	0.980162	0.736617	1.14491	1.03139	0.867944	0.639608	0.736617	0.968003	0.345578	0.476446	0.511371
LOC_Os04g21950	0.890915	1.05312	1.05038	0.949248	0.736691	0.890915	0.823581	0.907584	0.875902	0.908677	0.890915	0.821614	0.720189	0.784848	0.622651	0.890915	0.867239	1.03506	0.783641	0.806666	0.890915	0.742312	0.796834	0.765113	0.854576	0.890915	0.977858	0.95274	1.16803	1.26786
LOC_Os04g51560	0.812055	0.848172	0.91752	0.963381	0.819795	0.812055	0.825678	0.85552	0.916571	0.951968	0.812055	0.895408	0.887375	0.780472	0.520359	0.812055	1.00319	1.30016	0.770989	1.01272	0.812055	0.841297	0.878708	0.839518	0.994905	0.812055	0.83679	0.818104	0.760231	0.747863
LOC_Os05g09020	1.19978	2.59351	1.21081	2.03461	1.36237	1.19978	1.2274	0.935273	0.932012	1.11907	1.19978	1.14484	1.2573	1.35321	1.35222	1.19978	1.27924	2.24387	1.21421	1.19903	1.19978	1.18858	1.25525	1.42713	1.20094	1.19978	0.954188	1.90727	2.06642	3.26678
LOC_Os05g25700	0.72235	1.02057	0.890641	0.816194	0.799323	0.72235	0.896224	1.11641	0.670392	0.81138	0.72235	1.42938	0.620967	0.476116	0.432072	0.72235	1.39336	0.485304	0.840207	0.465849	0.72235	0.943616	1.27698	0.711816	0.699898	0.72235	0.4514	0.341634	0.509762	1.35682
LOC_Os05g27730	1.15795	1.61422	1.22005	2.03029	1.08354	1.15795	1.22363	1.22444	1.18294	1.30123	1.15795	1.04466	1.17768	1.34382	0.790832	1.15795	1.1397	3.12737	1.59881	1.42158	1.15795	0.926012	1.15382	1.20034	1.325	1.15795	1.54149	1.97725	2.53422	2.93773
LOC_Os05g39720	1.3065	1.64608	0.951427	7.40101	2.82912	1.3065	0.895984	1.42904	1.11583	1.06059	1.3065	0.532818	0.764203	0.790949	0.351745	1.3065	2.4116	1.40506	1.35306	0.690327	1.3065	0.596209	1.27914	1.15685	1.9895	1.3065	0.334404	0.611105	1.76424	2.84789
LOC_Os05g46020	1.09737	1.74474	1.1384	2.9733	1.68675	1.09737	0.830669	0.797237	0.860594	1.09974	1.09737	0.680529	1.00114	1.21071	0.932582	1.09737	1.00027	2.3778	0.982637	0.813858	1.09737	0.612753	1.18131	0.974274	0.821421	1.09737	0.544005	1.43553	2.15168	5.04523
LOC_Os05g49620	0.652556	0.760088	0.719109	0.922983	0.749934	0.652556	0.784042	1.26401	1.83024	0.579374	0.652556	0.569875	0.648223	0.87282	0.646728	0.652556	0.883115	2.11827	2.8291	0.710021	0.652556	0.40419	0.862474	0.937192	0.916979	0.652556	0.551482	0.837093	0.8606	1.19482
LOC_Os05g50610	0.87677	0.55067	0.642059	0.448546	0.588128	0.87677	0.869227	0.578773	0.578983	0.876752	0.87677	0.923666	0.776549	0.86027	0.768695	0.87677	0.549745	0.527778	0.74422	0.65404	0.87677	0.51159	0.546806	0.338716	0.655009	0.87677	1.1615	0.987396	0.29068	1.17635
LOC_Os06g06360	0.539199	0.668476	0.86447	0.868903	1.69244	0.539199	0.885921	0.956857	1.04904	1.10913	0.539199	0.549381	0.610446	0.802695	0.210786	0.539199	0.816537	0.687032	0.84532	0.480811	0.539199	0.769941	1.02176	0.885655	1.37103	0.539199	0.501777	0.793083	1.52739	2.25651
LOC_Os06g44010	0.484473	1.33736	1.01668	1.13769	0.829801	0.484473	1.01432	0.779129	0.637207	0.733058	0.484473	0.182287	0.556101	1.18816	0.370918	0.484473	1.55038	2.54836	5.26371	1.69316	0.484473	0.213566	1.31973	1.84352	2.2315	0.484473	2.0773	2.75977	2.30137	3.81001
LOC_Os07g02060	1.32742	1.16295	0.672989	1.04601	0.74448	1.32742	1.19327	1.30347	1.2497	1.27733	1.32742	1.13457	1.28942	1.13605	1.43837	1.32742	1.01521	1.01734	1.24757	1.39062	1.32742	1.33064	1.03959	1.46715	1.19604	1.32742	0.952119	1.235	4.60839	0.835059
LOC_Os07g48260	1.47382	0.811996	1.22524	1.83442	0.972941	1.47382	1.08265	1.15968	1.33577	1.23782	1.47382	1.03623	1.8987	2.77961	1.44926	1.47382	1.42894	1.13248	1.56324	1.82049	1.47382	0.718534	1.45621	1.03604	1.18453	1.47382	0.472743	0.69061	2.13741	3.09191
LOC_Os08g13840	0.914848	0.61673	0.521632	0.638344	0.517952	0.914848	0.815282	0.913653	0.875929	0.84325	0.914848	0.898984	0.826098	0.820612	0.627461	0.914848	0.869232	0.977299	0.726515	0.902476	0.914848	0.901168	0.920588	0.961807	0.900721	0.914848	0.639047	0.697985	0.742924	0.889233
LOC_Os08g29660	0.820357	0.735885	0.767182	1.13914	0.493111	0.820357	0.742827	0.674793	0.681252	0.81165	0.820357	0.423601	0.700974	0.905881	0.422834	0.820357	0.905841	1.29156	1.04682	0.775021	0.820357	0.56627	0.88296	0.849821	0.914202	0.820357	0.512846	0.673158	1.33155	1.33301
LOC_Os09g16510	0.964943	1.10737	0.774449	0.942124	0.848538	0.964943	0.823714	0.920751	0.971336	0.993665	0.964943	0.989811	0.896579	0.932037	0.882898	0.964943	0.860941	0.940635	1.06074	0.89799	0.964943	0.987336	0.877586	0.859553	0.856823	0.964943	0.966488	1.00402	1.65027	1.70434
LOC_Os09g25060	0.677134	0.660386	0.347301	0.653927	0.642904	0.677134	0.669004	2.11277	1.43698	0.518313	0.677134	0.595009	0.537714	1.03635	0.461732	0.677134	0.562066	1.14365	1.68061	0.747525	0.677134	0.370522	0.796242	0.688028	0.796099	0.677134	1.02988	1.43799	1.18824	1.14892
LOC_Os09g25070	0.696016	0.760072	0.454965	0.588546	0.22646	0.696016	0.835742	3.59511	1.74055	0.607745	0.696016	0.642197	0.505864	1.14412	0.556587	0.696016	0.680169	2.89796	2.29473	0.94366	0.696016	0.249311	0.908428	1.00348	1.00982	0.696016	2.275	3.26768	1.3263	1.47461
LOC_Os11g02480	1.00676	1.41201	2.3738	3.88164	3.08367	1.00676	1.0727	1.13079	1.1496	1.0508	1.00676	1.00939	1.05254	1.01246	1.02568	1.00676	1.03158	1.31674	1.3648	0.951641	1.00676	0.970527	1.09263	1.03854	1.10527	1.00676	0.816039	1.6412	2.1981	1.84304
LOC_Os11g29870	1.18861	1.48573	1.24696	4.14255	1.53168	1.18861	0.612399	0.515143	0.75537	0.493887	1.18861	0.888304	0.672999	0.679745	0.679187	1.18861	1.44694	0.617982	2.23248	0.840829	1.18861	0.723884	0.844876	0.865297	0.961143	1.18861	0.540682	3.32507	4.5181	3.00817
LOC_Os11g45850	1.01561	1.17949	1.27219	1.10695	1.44439	1.01561	1.19368	1.00168	0.877599	1.15963	1.01561	1.03648	1.16681	1.1067	1.0843	1.01561	1.21973	1.23511	1.37987	1.08701	1.01561	1.01068	1.01242	0.918653	1.07422	1.01561	1.53715	1.12368	2.17833	1.68894
LOC_Os12g02420	0.675763	1.21926	0.975331	0.531306	1.00903	0.675763	0.915224	1.4643	1.12941	0.672208	0.675763	1.43912	0.740584	0.983469	1.14582	0.675763	1.40522	0.756244	0.854742	0.996926	0.675763	1.16045	1.27782	0.283534	0.807593	0.675763	0.339168	0.329451	0.376942	0.408751
NAC
Id	ABA0h	ABA1h	ABA3h	ABA6h	ABA12h	BRs0h	BRs1h	BRs3h	BRs6h	BRs12h	CK0h	CK1h	CK3h	CK6h	CK12h	Aux0h	Aux1h	Aux3h	Aux6h	Aux12h	GA0h	GA1h	GA3h	GA6h	GA12h	JA0h	JA1h	JA3h	JA6h	JA12h
LOC_Os01g15640	1.18195	1.93371	1.357	1.86579	1.51532	1.18195	0.980029	1.01555	1.05433	1.09807	1.18195	1.02943	1.12891	1.23641	1.15993	1.18195	0.979485	1.44961	1.17569	1.01703	1.18195	1.01727	1.0514	0.980966	0.995168	1.18195	0.74613	1.25601	1.5525	1.48656
LOC_Os01g60020	0.997668	1.37963	1.29912	2.46008	0.501097	0.997668	1.10658	1.79816	2.05869	1.31457	0.997668	0.578419	1.00458	1.26634	0.585815	0.997668	1.48094	8.79056	4.21836	1.59875	0.997668	0.517006	1.1745	1.28538	1.60072	0.997668	2.66329	3.14269	2.91865	5.74858
LOC_Os01g64310	0.753962	4.65637	1.65419	1.11613	0.689371	0.753962	0.608226	0.363152	0.54438	0.871438	0.753962	0.949693	1.15833	1.21953	1.00387	0.753962	0.669273	0.782165	0.814271	0.561106	0.753962	1.12564	0.686534	0.980652	0.245854	0.753962	2.53748	3.2901	1.47281	3.23007
LOC_Os01g66120	1.04588	1.42346	2.1543	2.80949	2.42762	1.04588	1.09183	0.897016	0.953074	0.932146	1.04588	0.761577	0.881112	1.02698	0.984777	1.04588	1.05696	1.56376	1.04062	0.945012	1.04588	0.883852	0.982275	0.970993	1.01465	1.04588	1.66231	1.68826	1.58245	2.00697
LOC_Os02g15340	0.671524	1.18838	0.940992	0.672672	0.488763	0.671524	0.874615	1.39285	1.09561	1.03511	0.671524	1.41104	1.07998	0.980602	1.12128	0.671524	1.35364	0.834159	0.842365	0.978064	0.671524	1.13669	1.2697	0.741721	0.528348	0.671524	0.339912	0.346087	0.388562	0.434723
LOC_Os02g34970	1.19885	0.957869	2.29213	4.48067	10.4568	1.19885	0.824866	2.73523	1.7537	0.915364	1.19885	1.08019	0.70417	0.757406	0.904891	1.19885	1.10413	1.39421	1.70475	1.66778	1.19885	0.898802	1.06367	0.961392	1.18589	1.19885	1.2399	1.77234	4.10272	3.81983
LOC_Os02g36880	0.943542	1.15671	2.02586	2.89761	1.5717	0.943542	1.25519	0.930469	0.87163	0.892344	0.943542	1.21974	1.04281	1.59492	5.07539	0.943542	0.967897	1.07771	2.13179	1.00977	0.943542	0.674271	0.876001	0.840254	1.13456	0.943542	1.69904	2.25517	1.5719	5.41766
LOC_Os03g21030	0.915953	1.20618	0.997848	2.07024	1.23757	0.915953	0.859811	0.81523	0.84742	0.876049	0.915953	0.89676	1.13221	1.02164	0.818425	0.915953	0.993638	0.903218	0.853528	0.889786	0.915953	1.00882	0.959982	1.13175	1.06874	0.915953	0.799259	1.26789	1.71074	1.31613
LOC_Os03g21060	0.836264	1.29455	2.68368	3.32716	2.82966	0.836264	0.958317	0.94842	0.718851	1.10797	0.836264	0.619806	0.451899	0.781864	0.539368	0.836264	1.02143	2.87415	1.63533	0.94212	0.836264	0.830999	0.570862	0.458198	0.58657	0.836264	0.711575	2.00578	3.25887	4.90731
LOC_Os03g56580	0.945707	0.681278	0.724565	1.12953	0.676833	0.945707	1.04482	0.820798	0.710873	1.05513	0.945707	0.826742	1.06936	0.971057	1.03217	0.945707	0.958765	1.13995	0.856634	0.925751	0.945707	0.970801	0.875136	1.21012	1.01965	0.945707	1.11015	1.18617	2.57508	2.06994
LOC_Os03g60080	1.09971	2.80123	2.99969	3.805	2.00657	1.09971	1.25773	1.24504	1.24384	1.14953	1.09971	0.834497	0.868049	1.11234	0.837044	1.09971	1.39825	3.65514	1.7156	1.29337	1.09971	0.912059	1.23971	1.13729	1.24426	1.09971	2.23777	3.16749	2.67439	3.35419
LOC_Os04g52810	1.11669	0.472101	0.372758	0.725461	0.873829	1.11669	1.16902	2.42511	1.02278	0.50868	1.11669	1.33604	0.766088	0.688851	0.901882	1.11669	0.840002	0.906846	1.36817	0.654322	1.11669	1.27127	1.24757	1.53964	0.815749	1.11669	1.46042	1.66848	1.47632	4.10468
LOC_Os05g34830	1.04569	1.63395	3.256	4.03966	3.3677	1.04569	1.06843	1.59274	1.5125	0.833284	1.04569	0.775707	0.678004	0.701441	0.551424	1.04569	0.949037	2.50814	1.28982	1.0654	1.04569	0.715708	1.12004	1.23728	1.09036	1.04569	1.45738	1.41155	2.02301	1.51353
LOC_Os05g37080	1.18748	9.45404	0.66155	1.32888	2.24619	1.18748	0.908966	0.631206	0.619583	0.483908	1.18748	0.538835	0.444069	0.655916	0.684152	1.18748	0.850611	1.26987	0.473082	0.63537	1.18748	0.504523	0.55748	0.691555	0.738555	1.18748	1.11593	2.96267	1.34198	1.31867
LOC_Os06g46270	0.870903	1.06109	0.965852	1.50503	1.20681	0.870903	0.868118	0.938285	0.772143	1.1334	0.870903	0.688543	0.818877	0.784358	0.983621	0.870903	0.900405	0.872461	0.900881	1.20066	0.870903	0.960148	0.843535	0.992338	0.866135	0.870903	0.310557	1.75984	2.32696	2.05445
LOC_Os06g51070	0.980322	2.04481	0.564745	1.46492	0.979503	0.980322	0.922061	1.00248	0.802232	1.37182	0.980322	0.679028	0.875485	0.895392	1.00387	0.980322	1.06381	0.947083	1.04808	0.922803	0.980322	0.842157	1.09213	0.841501	1.30656	0.980322	0.50128	1.05597	2.77082	1.24701
LOC_Os07g12340	0.853998	1.26897	1.08752	1.53722	0.323094	0.853998	1.11865	1.45066	1.27001	0.943881	0.853998	0.736904	0.824962	1.19232	0.642126	0.853998	1.37209	2.96048	2.03521	1.43195	0.853998	0.623329	0.922751	1.05401	1.30998	0.853998	1.96795	4.61038	2.53572	2.48621
LOC_Os07g37920	0.74543	1.21604	2.13204	1.21406	1.23791	0.74543	0.900542	1.44692	1.07393	1.06707	0.74543	1.4346	1.11344	0.880113	1.14123	0.74543	1.39083	0.786199	0.585341	0.775832	0.74543	1.18776	0.861779	0.523557	0.549525	0.74543	0.137927	0.341634	0.399035	0.647156
LOC_Os07g48450	0.919546	1.35367	2.49646	3.96838	1.4967	0.919546	0.813927	0.991727	0.970773	0.821624	0.919546	0.722412	0.786266	0.968659	1.10119	0.919546	1.00613	2.01683	1.29618	0.874765	0.919546	0.963089	0.700499	0.202874	0.833017	0.919546	0.599637	1.37875	1.4938	1.46443
LOC_Os07g48550	1.10194	2.04257	6.40649	5.53367	5.03003	1.10194	1.00606	1.26592	1.21055	1.16343	1.10194	0.809626	0.749655	0.879114	0.979736	1.10194	1.01723	2.69996	1.76049	0.987029	1.10194	0.883693	0.769184	0.824669	1.05683	1.10194	0.917691	3.53663	6.27951	7.02166
LOC_Os09g32040	1.11756	1.12975	1.09571	1.41888	1.27839	1.11756	1.02027	1.11498	1.0937	0.993095	1.11756	0.969174	1.0755	1.17595	0.935772	1.11756	0.990397	1.75316	1.33423	1.2734	1.11756	0.947065	1.04163	1.18337	1.25273	1.11756	1.02212	1.43221	1.766	1.79427
LOC_Os10g21560	1.06249	1.21065	1.20971	1.88368	1.3114	1.06249	1.08157	0.939633	0.92455	1.17542	1.06249	0.948243	1.0557	1.16913	1.11936	1.06249	1.05436	1.43025	1.48579	1.31157	1.06249	0.885541	1.04218	0.999381	0.986836	1.06249	1.22694	1.72073	2.13692	1.81976
LOC_Os10g27360	0.754477	0.622087	0.257479	0.304734	0.224503	0.754477	0.884805	1.33447	1.00612	0.679557	0.754477	0.759224	0.74032	0.658367	0.523062	0.754477	0.995126	0.906889	1.20802	1.06377	0.754477	0.911521	0.894572	0.896372	0.884218	0.754477	0.759002	0.404287	0.654084	0.343115
LOC_Os10g42130	1.31436	0.624758	0.548511	0.910674	0.709304	1.31436	1.31217	1.42339	1.46058	1.19778	1.31436	0.9826	1.23418	1.24501	1.08763	1.31436	1.32227	1.07621	2.82327	2.9536	1.31436	0.854114	1.12265	1.09376	1.77529	1.31436	0.346682	1.3296	9.10985	9.69407
LOC_Os11g03300	0.42432	1.88578	110.415	35.4496	8.41989	0.42432	0.76831	1.38261	0.943671	0.805989	0.42432	0.129601	0.151142	0.944516	0.204888	0.42432	0.752764	4.69353	16.0329	1.41501	0.42432	0.207248	0.944961	0.66363	1.04719	0.42432	0.817952	2.95155	8.58784	4.74075
LOC_Os11g05614	0.647977	0.998701	0.589766	0.734075	0.899869	0.647977	0.875522	0.936727	0.684423	0.344785	0.647977	0.840991	0.364022	0.460003	0.48478	0.647977	0.886189	0.330788	0.581453	0.564612	0.647977	0.865522	0.5	0.795429	0.294624	0.647977	0.34502	0.348229	0.387587	0.45788
LOC_Os12g03040	1.24074	4.01667	20.7163	20.8314	15.3323	1.24074	1.14748	0.997604	0.985303	1.36727	1.24074	0.858908	1.05434	0.874225	0.670725	1.24074	1.13244	1.75811	2.54264	1.83794	1.24074	0.973379	1.21923	0.832195	0.948674	1.24074	1.96453	3.6448	9.42089	9.88955
LOC_Os12g03050	1.09081	1.23276	1.14701	3.69989	0.739297	1.09081	0.87857	0.78906	1.69299	0.731522	1.09081	0.7289	0.969808	0.707697	0.5378	1.09081	0.936498	0.854492	2.02742	1.09528	1.09081	0.665798	0.918954	0.666733	0.842996	1.09081	0.551089	1.08981	2.58576	1.06124
LOC_Os12g05990	0.832126	1.19793	1.22575	0.690279	0.763056	0.832126	0.872624	1.66723	1.10173	1.10085	0.832126	1.40503	0.872929	0.980105	1.11731	0.832126	1.36087	0.856696	0.848037	1.00485	0.832126	0.939672	1.25683	0.715339	1.06915	0.832126	0.632843	0.342055	0.469647	0.846223
LOC_Os12g29330	0.909783	0.856691	0.932953	1.88389	0.853173	0.909783	0.924332	0.868669	0.932591	0.8969	0.909783	1.00975	0.915696	0.866289	0.721087	0.909783	0.929687	1.03672	1.06354	1.05088	0.909783	0.865535	0.887788	1.03464	0.919231	0.909783	0.932858	1.2584	1.58802	1.35721
LOC_Os12g41680	1.06109	1.5618	2.99149	3.50767	5.02544	1.06109	0.978435	1.00181	0.951313	1.1898	1.06109	0.831219	0.985282	1.00235	1.07021	1.06109	0.997075	1.86008	1.40718	1.17596	1.06109	0.947696	0.99972	1.01473	1.07375	1.06109	1.15888	1.87297	2.84802	2.45757
bHLH
Id	ABA0h	ABA1h	ABA3h	ABA6h	ABA12h	BRs0h	BRs1h	BRs3h	BRs6h	BRs12h	CK0h	CK1h	CK3h	CK6h	CK12h	Aux0h	Aux1h	Aux3h	Aux6h	Aux12h	GA0h	GA1h	GA3h	GA6h	GA12h	JA0h	JA1h	JA3h	JA6h	JA12h
LOC_Os01g06640	1.2564	1.05332	5.20979	8.95734	8.69238	1.2564	0.927382	1.02147	1.31164	1.06555	1.2564	0.839396	0.764897	0.77294	0.570724	1.2564	0.909204	0.992739	2.27495	0.996292	1.2564	0.595968	1.05438	0.732235	0.917329	1.2564	0.316262	0.474483	3.25442	1.30859
LOC_Os01g09990	0.648228	0.319111	0.944532	1.52293	1.20039	0.648228	0.885261	0.261464	0.903102	0.81106	0.648228	1.44675	0.680777	1.10816	1.5707	0.648228	1.41329	0.077415	0.638719	0.741092	0.648228	0.184954	2.54932	0.935757	0.663453	0.648228	0.138599	0.340051	1.37165	1.21644
LOC_Os01g11910	0.998016	0.910829	1.73607	1.92859	0.952024	0.998016	1.02264	0.866352	0.911884	1.07129	0.998016	1.21205	0.855022	0.915222	1.20121	0.998016	1.26224	0.521923	1.57986	1.272	0.998016	0.885152	0.796277	0.976502	0.856066	0.998016	0.554098	0.520837	2.2652	3.00543
LOC_Os01g39330	1.2246	1.35896	0.856466	1.4582	0.864514	1.2246	1.08251	0.886627	1.17237	0.960907	1.2246	0.96848	1.01022	1.17348	0.938558	1.2246	1.23901	2.39484	1.39918	1.20544	1.2246	0.849759	1.04047	1.07226	1.00306	1.2246	0.465666	0.716927	1.60095	3.08919
LOC_Os01g50940	0.570324	1.20145	0.934779	1.16572	0.19957	0.570324	0.855136	1.58637	1.14448	0.924649	0.570324	0.345628	0.389624	1.11955	0.210906	0.570324	0.646253	7.18237	2.89092	1.09557	0.570324	0.35728	0.771648	0.81463	1.27316	0.570324	1.86926	4.29328	1.64913	0.615417
LOC_Os01g67480	1.08162	1.76401	2.20002	1.62142	1.48742	1.08162	0.730315	1.06649	1.44637	1.73365	1.08162	0.978982	0.869989	0.9196	0.697707	1.08162	0.732637	3.1563	1.55989	1.00571	1.08162	0.987764	0.880771	0.886776	1.16457	1.08162	0.994199	1.59171	1.58967	1.65318
LOC_Os02g35660	0.386275	0.99659	0.94939	0.845337	0.548425	0.386275	1.23641	1.03435	1.10118	1.04232	0.386275	1.42929	1.08307	0.982225	1.12623	0.386275	1.36168	0.727087	0.83987	0.993673	0.386275	1.13748	1.05406	0.744111	0.722653	0.386275	0.347628	0.349335	0.234908	0.441225
LOC_Os02g49480	1.19794	1.51987	1.31161	1.26078	1.12867	1.19794	1.23228	1.21791	1.20921	1.41193	1.19794	1.24925	1.1131	1.06649	1.66662	1.19794	1.46672	1.9282	1.65394	1.25971	1.19794	1.26503	1.06907	1.25211	1.44665	1.19794	0.842056	1.4257	1.52578	1.37391
LOC_Os03g53020	1.09385	1.80162	0.990512	1.34002	1.02807	1.09385	1.03403	1.26509	1.05213	0.905954	1.09385	1.15138	1.04672	1.15554	1.05676	1.09385	0.879427	1.5093	1.23573	0.652948	1.09385	0.775957	0.868329	1.02712	2.47874	1.09385	3.95057	3.27448	3.03992	2.57903
LOC_Os04g23550	0.808871	1.88343	0.600142	0.707926	0.227403	0.808871	0.731556	4.79233	1.50008	0.442473	0.808871	0.570319	0.511767	0.606404	1.13206	0.808871	0.195965	1.94031	1.65188	1.37478	0.808871	0.658829	0.592742	0.941489	1.66247	0.808871	6.88676	2.13145	0.67521	1.06769
LOC_Os05g11070	0.699723	1.21246	0.972091	0.920263	0.865922	0.699723	0.895765	1.44025	1.11407	1.07388	0.699723	1.0068	0.949257	0.98022	1.13105	0.699723	0.755594	0.901924	0.978997	0.977517	0.699723	1.14375	1.27763	0.716746	0.496975	0.699723	0.212828	0.341376	0.228389	0.435851
LOC_Os06g09370	1.14898	1.44601	0.9648	1.08629	0.958497	1.14898	1.11449	1.2456	1.16073	1.00072	1.14898	1.14883	1.11129	1.25255	1.13869	1.14898	1.11506	1.40813	1.18715	1.02185	1.14898	1.18432	1.16718	1.08613	1.05772	1.14898	1.05807	1.17091	1.12497	1.38837
LOC_Os08g38210	0.98854	1.43613	1.37131	1.11654	1.1506	0.98854	0.897101	0.829615	0.822301	0.944811	0.98854	1.02734	1.05243	1.1127	1.13604	0.98854	0.918185	1.85108	0.781189	1.23076	0.98854	0.948779	0.92725	1.00534	1.0467	0.98854	2.8168	2.00305	2.14572	2.41542
LOC_Os09g28210	1.20282	25.0302	14.4498	5.51295	2.92682	1.20282	1.55602	2.07924	5.3358	10.9562	1.20282	1.76341	1.61477	1.76954	2.61284	1.20282	8.60443	4.14653	3.70996	3.39539	1.20282	1.54284	1.20791	1.25254	1.88663	1.20282	0.937114	2.42844	1.00467	1.63439
LOC_Os10g42430	0.944018	0.848157	0.80421	0.857685	0.747884	0.944018	0.84652	0.895324	0.853238	0.929086	0.944018	0.814413	0.752245	0.798541	0.8372	0.944018	0.67571	0.930743	0.736992	0.833626	0.944018	0.854412	0.786003	0.885953	0.952691	0.944018	2.31427	1.55641	1.71095	1.8615
LOC_Os12g41650	1.04805	1.02512	1.10362	1.06485	0.867959	1.04805	0.867125	0.904479	0.975457	1.12108	1.04805	1.26108	0.997597	0.901295	0.614744	1.04805	1.01618	1.23719	1.03382	0.75619	1.04805	1.08808	0.907925	1.04892	0.959053	1.04805	0.759943	0.758103	0.954133	0.783215
bZIP
Id	ABA0h	ABA1h	ABA3h	ABA6h	ABA12h	BRs0h	BRs1h	BRs3h	BRs6h	BRs12h	CK0h	CK1h	CK3h	CK6h	CK12h	Aux0h	Aux1h	Aux3h	Aux6h	Aux12h	GA0h	GA1h	GA3h	GA6h	GA12h	JA0h	JA1h	JA3h	JA6h	JA12h
LOC_Os01g11350	1.32235	1.357	0.870075	0.540047	1.09412	1.32235	1.1255	1.35543	1.20356	1.87696	1.32235	1.66954	1.27669	1.40722	2.34113	1.32235	0.959559	0.701917	0.579794	1.18116	1.32235	1.71197	1.11728	1.31876	1.52154	1.32235	1.61629	0.902353	0.491422	0.838239
LOC_Os02g03580	1.00933	0.782854	0.824899	0.659331	0.790017	1.00933	0.950998	0.907567	0.865287	0.997703	1.00933	0.93353	0.896435	0.953167	0.947445	1.00933	0.928904	0.810541	0.763623	0.833393	1.00933	0.895933	0.919215	0.976903	0.891066	1.00933	1.00895	0.813818	0.741633	0.901192
LOC_Os02g09830	1.03092	1.11507	1.08746	0.854247	0.811925	1.03092	1.04452	0.949242	0.969285	1.08309	1.03092	1.02401	1.01301	0.965974	0.93626	1.03092	0.990788	0.918922	0.754669	0.810753	1.03092	1.21447	0.985509	0.956368	0.859919	1.03092	1.34977	0.922864	0.700802	0.835239
LOC_Os03g19370	1.97633	1.04321	2.37384	6.35517	11.6291	1.97633	1.11515	0.600511	0.996172	0.674034	1.97633	1.27381	1.72716	3.75549	4.06463	1.97633	1.59072	1.00541	1.48049	0.866185	1.97633	0.834952	1.08277	1.13745	0.751324	1.97633	0.368709	0.607492	4.54952	7.00274
LOC_Os03g58250	1.02192	1.0467	1.13846	1.25006	1.12113	1.02192	0.942789	0.97625	1.03416	1.09637	1.02192	0.993505	0.991659	1.00462	1.06585	1.02192	1.00216	1.03221	1.05057	1.00466	1.02192	1.0418	1.03736	1.08601	1.07318	1.02192	0.883053	1.20385	1.19665	1.17952
LOC_Os05g03860	1.12621	1.48852	1.14985	1.47879	0.996392	1.12621	1.18723	1.27209	1.11787	1.01603	1.12621	1.12619	1.08558	1.1481	1.21573	1.12621	1.12525	1.60119	1.33709	1.25165	1.12621	1.14177	1.08649	1.21333	1.16971	1.12621	1.0095	1.386	1.36592	1.67045
LOC_Os05g37170	0.874756	0.938635	1.07469	0.99483	0.994622	0.874756	0.936929	1.01951	0.905492	0.80837	0.874756	0.949856	0.980854	0.946462	0.928134	0.874756	0.842765	1.00968	1.20844	0.898517	0.874756	0.747488	0.835952	0.844066	0.884614	0.874756	0.85131	0.925267	1.45295	1.29462
LOC_Os06g41100	0.952171	0.929155	0.692141	0.769206	0.757814	0.952171	1.20706	0.845727	0.962709	1.34876	0.952171	1.24525	0.894606	0.931598	0.893561	0.952171	0.96547	1.27394	1.24079	2.20324	0.952171	1.19055	1.13092	1.09991	1.07634	0.952171	2.18145	1.06914	2.02489	2.62631
LOC_Os07g44950	0.958555	1.18285	1.30909	1.74491	1.56484	0.958555	1.02295	1.08985	1.12802	1.01681	0.958555	0.916652	1.02512	0.98101	0.953383	0.958555	1.10726	1.43065	1.2959	1.08471	0.958555	0.969256	0.997346	0.988328	1.03025	0.958555	0.891409	1.44755	1.31496	1.42383
LOC_Os08g07970	1.05511	0.837232	1.67096	1.92373	1.81564	1.05511	1.03883	1.04017	1.08846	1.02771	1.05511	0.995389	0.767564	0.986229	1.86489	1.05511	1.03108	1.06136	1.26627	0.953031	1.05511	0.869234	0.7133	0.810034	0.700042	1.05511	0.58268	0.988988	1.36666	1.82628
LOC_Os08g26880	1.04136	1.07614	0.857692	0.980513	0.526306	1.04136	1.08025	0.908073	1.02511	1.40015	1.04136	0.949726	1.33323	1.60614	1.55069	1.04136	1.02582	1.44158	1.05563	1.01359	1.04136	1.05662	1.16102	1.03561	1.04024	1.04136	1.04925	1.5286	1.99778	2.30694

## Sheet: supplementary table S6
Gene	Forward primer (5’-3’)	Reverse primer (5’-3’)	Locus ID		cds
Osl85	TCAAGCTGTGCAAGCTGTTC	CTTCTTGGTCACCGACGACT	LOC_Os07g34520		>LOC_Os07g34520.1 ATGTCGTCGCCGTTCTCCGTGCCATCTCTGATCATGGAGGAGGAAGGGCGGTTCGAGGCG GAGGTGGCGGAGGTGGAGGCGTGGTGGGGAACGGACAGGTTCCGGCTCACCAAGCGCCCC TACACGGCGCGCGACGTCGCGCTCCTCCGCGGCACGCTCCGGCAGAGCTACGCCTCCGGC GACATGGCCAAGAAGCTGTGGCGCACGCTCAGGGCGCACCAGGCCAACGGCACGGCGTCG CGCACCTTCGGCGCGCTCGACCCCGTCCAGGTCGCCATGATGGCGAAGCACCTCGACACC GTCTACGTCTCCGGATGGCAGTGCTCGTCGACGCACACCTCGACGAACGAGCCGGGCCCC GACCTCGCCGACTAC…
Osl381	GGCAAAATTTCTCCTCACCA	ACACCAATGGGGTTGACATT	LOC_Os01g21320		>LOC_Os01g21320.1 ATGGCGTCGGAGCTCACGTACCGCGGCGGCGCGGGGGCCCCGGGCTCCGCCTCCGACGGC GGGGAGTACTCCCCCAAGCCCTCCAAGCCGCTCTCCTGGCTCACCCGCGCCGCCCGCTAC GCCGCCGCCGAGCACCGCCCCGCCTTCGCCCTCGCCGGGATGCTCCTCGCCGCCGCCCTC TTCTCCCTCTACGCCCCTTCCTCCGACGCCTCATCCTCCGCCGCCACCACCACCACCACC ACCTTCAGCCACCTCTCCTCGCTCCCGTCGTCGTCGGCGGCGTCGCTGCACGAGTCCGCC GGGGGGAAGGTGCCGCTGGGCCTCCGCCGCCGCGCGCTGCGGGTGCTCGTCACGGGCGGC GCCGGGTTCGTCGGG…
Osl139	CAGCAAATCATTGAGCGAGA	CCACTTGCCATGTGTCAATC	LOC_Os11g09329		>LOC_Os11g09329.1 ATGGCGACGGCCGTGGCGTGCGCGGAGAGGGCGACGAGCGACATGCTGATCGGGCCGGAT TGGGCGGTGAACATCGAGCTCTGCGACATCATCAACATGGATCCCGGACAAGCCAAGGAT ACACTCAAGCTCCTAAAGAAACGCCTGGGAAACAAGAATTCAAAAGTGCAAATTCTGACG CTTTATGTGCTAGAGACTCTAAGCAAAAACTGTGGGGATGTTGTTTACCAGCAAATCATT GAGCGAGACATATTAAGTGAAATGGTTAAGATAGTAAAGAAAAAGCCAGATTTAAATGTT CGGGAGAAAATATTGAGTTTGATTGACACATGGCAAGTGGCTTTTGGAGGTGCATCTGGC AGATATCCCCAGTAT…
Osh69	CAGAAGAACGAGCCATGTGA	GCAAGGTAGGCGTGTAGCTC	LOC_Os08g38710		>LOC_Os08g38710.1 ATGACGGTGGGAGCCGGGGTGGCGGTGCAGGACGGCGGCCTGGTGGCGCTGGGCGCCACG GTGCTGACGGAGGTGCGCGACAATGTGCTCCTGACGCCGGCCGCCGGCGCCGGCATGACG AGCGGCACGTTCGTCGGAGTCCGCTCCGCCACCGCCGGCAGCCGCAGCGTCTTCCCCGTC GGGAAGCTCAGGGGATTGCGGTTCATCTGCACGTTCCGGTTTAAGATGTGGTGGATGACG CAGAGGATGGGGACGTCAGGCCGCGACATCCCCTTCGAGACGCAGTTCCTCCTCGTCGAG GCCGCCGACGCCGACGGATCACACCTCGCCGGCGACGGCGCCGCCGCGGTGTACACCGTG TTCCTCCCGATCTTG…
Osl30	GCTCCAGATCTTCACCAAGC	CCCACTCTCATCCTTCTCCA	LOC_Os02g07160		>LOC_Os02g07160.1 ATGCCTCCCACTCCCACCCCCACCGCCACCACCGGCGCCGTCTCGGCCGCTGCGGCGGCG GGGGAGAACGCGGGGTTCCGCCTCGTCGGGCACCGCCGCTTCGTCCGCGCCAACCCGCGG AGCGACCGGTTCCAGGCGCTCGCGTTCCACCACGTCGAGCTCTGGTGCGCCGACGCCGCG TCCGCCGCGGGCCGGTTCGCCTTCGCCCTGGGCGCGCCGCTCGCCGCCAGGTCCGACCTC TCCACGGGGAACTCCGCGCACGCCTCCCTCCTCCTCCGCTCCGCCTCCGTCGCGTTCCTC TTCACCGCCCCCTACGGCGGCGACCACGGCGTCGGCGCGGACGCGGCCACCACCGCCTCC ATCCCTTCCTTCTCC…
cab	TACACCGTTAACGCCTCGTC	CCGAATTCGAAGTCCGTATC	LOC_Os06g11150		>LOC_Os06g11150.1 ATGGAAGTAATGGTGCGCCCCGCCTCGCCGCCGCCGCGCCACCACGACTTCCGGTTCGAC AGCCCGGCGGCGAGCCCGTACGCCACGGCGCTGTCCAGCCCGCGTGGCCGCCTCGCCACG GCCACGTTCTTGACGGCGCCGCCGTCGCCTGACCCGTTCGAGGCCGTCATGGCGGCGCAG CAGCAGCCGGAGACGCCGCGCCTCACCCACGCCAACCCGTTCGACCTCTTCCAGCACTTC AGCAGCGCGCCGGCCAGCCCCAGGCGCGCCGCCGCCATCTACGCGCACTTCGCCGAGGGG GGCAACGGGGGTGGCCGCGATGACGGCGAGGATGAGGAGGAGGAGGACGACGACGACGAC GAGGGGTTCCGGCCG…
ActinQa	TGCTATGTACGTCGCCATCCAG	AATGAGTAACCACGCTCCGTCA	LOC_Os03g50885		>LOC_Os03g50885.1 ATGGCTGACGCCGAGGATATCCAGCCCCTCGTCTGCGATAATGGAACTGGTATGGTCAAG GCTGGGTTCGCCGGAGATGATGCGCCCAGGGCTGTCTTCCCCAGCATTGTCGGCCGCCCT CGCCACACCGGTGTCATGGTCGGAATGGGCCAGAAGGACGCCTACGTCGGCGACGAGGCG CAGTCCAAGAGGGGTATCTTGACCCTCAAGTACCCCATCGAGCATGGTATCGTCAGCAAC TGGGATGATATGGAGAAGATCTGGCATCACACCTTCTACAACGAGCTCCGTGTGGCCCCG GAGGAGCACCCCGTCCTCCTCACCGAGGCTCCTCTCAACCCCAAGGCCAATCGTGAGAAG ATGACCCAGATCATG…
Combination	Forward sequence (5’-3’)	Reverse sequence (5’-3’)
1×W	TTGACT	AGTCAA
1×G	CACGTG	CACGTG
1×W/3×G	TTGACTCACGTGCACGTGCACGTG	CACGTGCACGTGCACGTGAGTCAA
2×W/2×G	TTGACTTTGACTCACGTGCACGTG	CACGTGCACGTGAGTCAAAGTCAA
3×W/1×G	TTGACTTTGACTTTGACTCACGTG	CACGTGAGTCAAAGTCAAAGTCAA
